# Supplementary material for: ﻿Additions to the taxonomy of the Auriculariales (Basidiomycota) with pedunculate basidia
Source: MycoKeys. 2025 Aug 19;120:339–92. doi: 10.3897/mycokeys.120.155492 (PMC12381581; doi:10.3897/mycokeys.120.155492)
Supplement: XML Treatment for Elmericium [file mycokeys.120.155492-treatment1.xml]

<!DOCTYPE tp:taxon-treatment
  PUBLIC "-//TaxonX//DTD Taxonomic Treatment Publishing DTD v0 20100105//EN" "tax-treatment-NSO.dtd">
<tp:taxon-treatment xmlns:tp="http://www.plazi.org/taxpub"><tp:treatment-meta><kwd-group><label>Taxon classification</label><kwd>
              <named-content content-type="kingdom">Fungi</named-content>
            </kwd><kwd>
              <named-content content-type="order">Auriculariales</named-content>
            </kwd></kwd-group><mixed-citation publication-type="journal"><person-group><name><surname>Spirin</surname><given-names>Viacheslav</given-names></name><name><surname>Malysheva</surname><given-names>Vera</given-names></name><name><surname>Viner</surname><given-names>Ilya</given-names></name><name><surname>Alvarenga</surname><given-names>Renato Lúcio Mendes</given-names></name><name><surname>Grebenc</surname><given-names>Tine</given-names></name><name><surname>Gruhn</surname><given-names>Gérald</given-names></name><name><surname>Savchenko</surname><given-names>Anton</given-names></name><name><surname>Grootmyers</surname><given-names>Django</given-names></name><name><surname>Ryvarden</surname><given-names>Leif</given-names></name><name><surname>Vlasák</surname><given-names>Josef</given-names></name><name><surname>Larsson</surname><given-names>Karl-Henrik</given-names></name><name><surname>Nilsson</surname><given-names>R. Henrik</given-names></name></person-group><article-title>﻿Additions to the taxonomy of the <italic><tp:taxon-name><tp:taxon-name-part taxon-name-part-type="order">Auriculariales</tp:taxon-name-part></tp:taxon-name></italic> (<tp:taxon-name><tp:taxon-name-part taxon-name-part-type="phylum">Basidiomycota</tp:taxon-name-part></tp:taxon-name>) with pedunculate basidia</article-title><source>MycoKeys</source><day>19</day><month>08</month><year>2025</year><volume>120</volume><fpage>339</fpage><lpage>392</lpage><pub-id pub-id-type="doi">10.3897/mycokeys.120.155492</pub-id></mixed-citation></tp:treatment-meta><tp:nomenclature><label>﻿</label><tp:taxon-name>
            <object-id xmlns:xlink="http://www.w3.org/1999/xlink" content-type="arpha" xlink:type="simple">496E9FBA-81DB-524A-9690-3734A15C5B62</object-id>
            <tp:taxon-name-part taxon-name-part-type="genus" reg="Elmericium">Elmericium</tp:taxon-name-part>
            <object-id xmlns:xlink="http://www.w3.org/1999/xlink" content-type="mycobank" xlink:type="simple">858658</object-id>
          </tp:taxon-name><tp:taxon-authority>Spirin &amp; V. Malysheva</tp:taxon-authority><tp:taxon-status xmlns:xlink="http://www.w3.org/1999/xlink" xlink:type="simple">gen. nov.</tp:taxon-status></tp:nomenclature><tp:treatment-sec sec-type="etymology" id="SECID0EQXAI"><title>Etymology.</title><p>
            Elmericium – derived from <italic>Elmerina</italic>, a phylogenetically close and anatomically similar genus, and <italic>Corticium</italic>, in reference to the crust-like basidiocarps.</p></tp:treatment-sec><tp:treatment-sec sec-type="description" id="SECID0EKYAI"><title>Description.</title><p>Basidiocarps effused, smooth or nearly so, gelatinous, opalescent or opaque, light-coloured, margin sharply delimited. Hyphal structure monomitic, hyphae hyaline or brownish, clamped. Cystidia present, hyaline, thin-walled, clavate to somewhat tapering. Hyphidia abundant, richly branched, forming a continuous layer. Basidia four-celled, longitudinally septate, ovoid-ellipsoid to obconical, petiolate, embedded. Basidiospores smooth, thin-walled, broadly ellipsoid to ellipsoid. On dead wood of deciduous trees.</p></tp:treatment-sec><tp:treatment-sec sec-type="type species" id="SECID0EPYAI"><title>Type species.</title><p><italic><tp:taxon-name><tp:taxon-name-part taxon-name-part-type="genus" reg="Elmericium">Elmericium</tp:taxon-name-part><tp:taxon-name-part taxon-name-part-type="species" reg="alabastrinum">alabastrinum</tp:taxon-name-part></tp:taxon-name></italic>.</p></tp:treatment-sec></tp:taxon-treatment>
