# Supplementary material for: ﻿Additions to the taxonomy of the Auriculariales (Basidiomycota) with pedunculate basidia
Source: MycoKeys. 2025 Aug 19;120:339–92. doi: 10.3897/mycokeys.120.155492 (PMC12381581; doi:10.3897/mycokeys.120.155492)
Supplement: XML Treatment for Hydrophana fessula [file mycokeys.120.155492-treatment4.xml]

<!DOCTYPE tp:taxon-treatment
  PUBLIC "-//TaxonX//DTD Taxonomic Treatment Publishing DTD v0 20100105//EN" "tax-treatment-NSO.dtd">
<tp:taxon-treatment xmlns:tp="http://www.plazi.org/taxpub"><tp:treatment-meta><kwd-group><label>Taxon classification</label><kwd>
              <named-content content-type="kingdom">Fungi</named-content>
            </kwd><kwd>
              <named-content content-type="order">Auriculariales</named-content>
            </kwd></kwd-group><mixed-citation publication-type="journal"><person-group><name><surname>Spirin</surname><given-names>Viacheslav</given-names></name><name><surname>Malysheva</surname><given-names>Vera</given-names></name><name><surname>Viner</surname><given-names>Ilya</given-names></name><name><surname>Alvarenga</surname><given-names>Renato Lúcio Mendes</given-names></name><name><surname>Grebenc</surname><given-names>Tine</given-names></name><name><surname>Gruhn</surname><given-names>Gérald</given-names></name><name><surname>Savchenko</surname><given-names>Anton</given-names></name><name><surname>Grootmyers</surname><given-names>Django</given-names></name><name><surname>Ryvarden</surname><given-names>Leif</given-names></name><name><surname>Vlasák</surname><given-names>Josef</given-names></name><name><surname>Larsson</surname><given-names>Karl-Henrik</given-names></name><name><surname>Nilsson</surname><given-names>R. Henrik</given-names></name></person-group><article-title>﻿Additions to the taxonomy of the <italic><tp:taxon-name><tp:taxon-name-part taxon-name-part-type="order">Auriculariales</tp:taxon-name-part></tp:taxon-name></italic> (<tp:taxon-name><tp:taxon-name-part taxon-name-part-type="phylum">Basidiomycota</tp:taxon-name-part></tp:taxon-name>) with pedunculate basidia</article-title><source>MycoKeys</source><day>19</day><month>08</month><year>2025</year><volume>120</volume><fpage>339</fpage><lpage>392</lpage><pub-id pub-id-type="doi">10.3897/mycokeys.120.155492</pub-id></mixed-citation></tp:treatment-meta><tp:nomenclature><label>﻿</label><tp:taxon-name>
            <object-id xmlns:xlink="http://www.w3.org/1999/xlink" content-type="arpha" xlink:type="simple">2AC14923-B74C-5E4A-9ABC-939BE380EDA5</object-id>
            <tp:taxon-name-part taxon-name-part-type="genus" reg="Hydrophana">Hydrophana</tp:taxon-name-part>
            <tp:taxon-name-part taxon-name-part-type="species" reg="fessula">fessula</tp:taxon-name-part>
            <object-id xmlns:xlink="http://www.w3.org/1999/xlink" content-type="mycobank" xlink:type="simple">858660</object-id>
          </tp:taxon-name><tp:taxon-authority>Viner &amp; Spirin</tp:taxon-authority><tp:taxon-status xmlns:xlink="http://www.w3.org/1999/xlink" xlink:type="simple">sp. nov.</tp:taxon-status><xref ref-type="fig" rid="F8">Fig. 8B</xref></tp:nomenclature><tp:treatment-sec sec-type="Holotype" id="SECID0EWFBI"><title>Holotype.</title><p>Finland. Uusimaa: Helsinki, Talosaari, <italic><tp:taxon-name><tp:taxon-name-part taxon-name-part-type="genus" reg="Picea">Picea</tp:taxon-name-part><tp:taxon-name-part taxon-name-part-type="species" reg="abies">abies</tp:taxon-name-part></tp:taxon-name></italic> (fallen decorticated log), 13.X.2021 Viner 2021/289* (H 6112924).</p></tp:treatment-sec><tp:treatment-sec sec-type="etymology" id="SECID0EHGBI"><title>Etymology.</title><p>Fessulus (Lat., adj.) – limp; in reference to quickly collapsing hyphae.</p></tp:treatment-sec><tp:treatment-sec sec-type="description" id="SECID0EMGBI"><title>Description.</title><p>Basidiocarps effused, up to 4 cm in widest dimension, smooth or tuberculate, gelatinous, semitranslucent, greyish, 0.4–0.7 mm thick, in dry condition vernicose, hardly visible, margin gradually thinning-out. Hyphal structure monomitic, hyphae hyaline, clamped; subicular hyphae with a distinct wall, interwoven, 2–4 μm in diam., subhymenial hyphae thin-walled, quickly collapsing, ascending or interwoven, 2–3 μm in diam. Cystidia absent. Hyphidia abundant, richly branched, 0.5–1 μm in diam. at the apex, partly covering hymenial cells. Basidia four-celled, longitudinally septate, broadly ellipsoid to globose, pedunculate, (8.7–) 8.8–10.2 (–10.8) × (7.2–) 7.3–8.7 (–9.0) μm (n = 20/1), stalk distinct, up to 30 × 1.5–2.5 μm, sterigmata gradually tapering, occasionally bifurcate, up to 25 × 1.8–2.2 μm. Basidiospores smooth, thin-walled, broadly cylindrical to broadly ellipsoid, more rarely lacrymoid or ovoid, (5.2–) 5.3–7.2 × (3.8–) 4.0–5.2 (–5.4) μm (n = 30/1), L = 6.31, W = 4.58, Q’ = (1.2–) 1.3–1.6 (–1.7), Q = 1.39, often with a large central oil drop.</p></tp:treatment-sec><tp:treatment-sec sec-type="distribution" id="SECID0ERGBI"><title>Distribution and ecology.</title><p>Europe (Finland); decorticated coniferous logs (<italic><tp:taxon-name><tp:taxon-name-part taxon-name-part-type="genus" reg="Picea">Picea</tp:taxon-name-part></tp:taxon-name></italic>).</p></tp:treatment-sec><tp:treatment-sec sec-type="remarks" id="SECID0E5GBI"><title>Remarks.</title><p><italic><tp:taxon-name><tp:taxon-name-part taxon-name-part-type="genus" reg="Hydrophana">Hydrophana</tp:taxon-name-part><tp:taxon-name-part taxon-name-part-type="species" reg="fessula">fessula</tp:taxon-name-part></tp:taxon-name></italic> is described here as the second European representative of the genus. It differs from <italic><tp:taxon-name><tp:taxon-name-part taxon-name-part-type="genus" reg="Hydrophana">H.</tp:taxon-name-part><tp:taxon-name-part taxon-name-part-type="species" reg="sphaerospora">sphaerospora</tp:taxon-name-part></tp:taxon-name></italic> mainly in having broadly cylindrical/ellipsoid basidiospores (broadly ellipsoid to nearly globose in the latter species). Moreover, <italic><tp:taxon-name><tp:taxon-name-part taxon-name-part-type="genus" reg="Hydrophana">H.</tp:taxon-name-part><tp:taxon-name-part taxon-name-part-type="species" reg="fessula">fessula</tp:taxon-name-part></tp:taxon-name></italic> was found on coniferous wood, while <italic><tp:taxon-name><tp:taxon-name-part taxon-name-part-type="genus" reg="Hydrophana">H.</tp:taxon-name-part><tp:taxon-name-part taxon-name-part-type="species" reg="sphaerospora">sphaerospora</tp:taxon-name-part></tp:taxon-name></italic> seems to be restricted to deciduous trees. <italic><tp:taxon-name><tp:taxon-name-part taxon-name-part-type="genus" reg="Ofella">Ofella</tp:taxon-name-part><tp:taxon-name-part taxon-name-part-type="species" reg="glaira">glaira</tp:taxon-name-part></tp:taxon-name></italic>, also inhabiting coniferous hosts, can easily be mistaken for <italic><tp:taxon-name><tp:taxon-name-part taxon-name-part-type="genus" reg="Hydrophana">H.</tp:taxon-name-part><tp:taxon-name-part taxon-name-part-type="species" reg="fessula">fessula</tp:taxon-name-part></tp:taxon-name></italic>. However, it has thinner basidiocarps as well as wider hyphidia and sterigmata, and it occasionally produces hymenial cystidia. Basidiospores of <italic><tp:taxon-name><tp:taxon-name-part taxon-name-part-type="genus" reg="Ofella">O.</tp:taxon-name-part><tp:taxon-name-part taxon-name-part-type="species" reg="glaira">glaira</tp:taxon-name-part></tp:taxon-name></italic> are more regular in shape than in <italic><tp:taxon-name><tp:taxon-name-part taxon-name-part-type="genus" reg="Hydrophana">H.</tp:taxon-name-part><tp:taxon-name-part taxon-name-part-type="species" reg="fessula">fessula</tp:taxon-name-part></tp:taxon-name></italic>, varying from ellipsoid to subglobose (see description in <xref ref-type="bibr" rid="B48">Spirin et al. 2019b</xref>). Both species seem to be very rare. While <italic><tp:taxon-name><tp:taxon-name-part taxon-name-part-type="genus" reg="Hydrophana">H.</tp:taxon-name-part><tp:taxon-name-part taxon-name-part-type="species" reg="fessula">fessula</tp:taxon-name-part></tp:taxon-name></italic> is currently known from the type locality only, <italic><tp:taxon-name><tp:taxon-name-part taxon-name-part-type="genus" reg="Ofella">O.</tp:taxon-name-part><tp:taxon-name-part taxon-name-part-type="species" reg="glaira">glaira</tp:taxon-name-part></tp:taxon-name></italic> has been detected a few times in Estonia, Finland, Norway, and Sweden (the <italic>locus classicus</italic>). Additionally, the GenBank sequence HQ441914 of an uncultured fungus isolate from Finland (<xref ref-type="bibr" rid="B38">Rajala et al. 2011</xref>) belongs to <italic><tp:taxon-name><tp:taxon-name-part taxon-name-part-type="genus" reg="Ofella">O.</tp:taxon-name-part><tp:taxon-name-part taxon-name-part-type="species" reg="glaira">glaira</tp:taxon-name-part></tp:taxon-name></italic>.</p></tp:treatment-sec><tp:treatment-sec><!--Section generated to contain objects referenced in tp:taxon-treatment.--><fig id="F8" position="float" orientation="portrait"><object-id xmlns:xlink="http://www.w3.org/1999/xlink" content-type="doi" xlink:type="simple">10.3897/mycokeys.120.155492.figure8</object-id><object-id xmlns:xlink="http://www.w3.org/1999/xlink" content-type="arpha" xlink:type="simple">31CF537D-D428-5F0F-BA03-07B5CB8E6A69</object-id><label>Figure 8.</label><caption><p>Basidiospores of: <bold>A.</bold><italic><tp:taxon-name><tp:taxon-name-part taxon-name-part-type="genus" reg="Elmericium">Elmericium</tp:taxon-name-part><tp:taxon-name-part taxon-name-part-type="species" reg="alabastrinum">alabastrinum</tp:taxon-name-part></tp:taxon-name></italic> (holotype); <bold>B.</bold><italic><tp:taxon-name><tp:taxon-name-part taxon-name-part-type="genus" reg="Hydrophana">Hydrophana</tp:taxon-name-part><tp:taxon-name-part taxon-name-part-type="species" reg="fessula">fessula</tp:taxon-name-part></tp:taxon-name></italic> (holotype); <bold>C.</bold><italic><tp:taxon-name><tp:taxon-name-part taxon-name-part-type="genus" reg="Hydrophana">H.</tp:taxon-name-part><tp:taxon-name-part taxon-name-part-type="species" reg="trichiesiana">trichiesiana</tp:taxon-name-part></tp:taxon-name></italic> (holotype); <bold>D.</bold><italic><tp:taxon-name><tp:taxon-name-part taxon-name-part-type="genus" reg="Mycostilla">Mycostilla</tp:taxon-name-part><tp:taxon-name-part taxon-name-part-type="species" reg="chromatica">chromatica</tp:taxon-name-part></tp:taxon-name></italic> (holotype); <bold>E.</bold><italic><tp:taxon-name><tp:taxon-name-part taxon-name-part-type="genus" reg="Myxarium">M.</tp:taxon-name-part><tp:taxon-name-part taxon-name-part-type="species" reg="guianense">guianense</tp:taxon-name-part></tp:taxon-name></italic> (holotype); <bold>F.</bold><italic><tp:taxon-name><tp:taxon-name-part taxon-name-part-type="genus" reg="Myxarium">M.</tp:taxon-name-part><tp:taxon-name-part taxon-name-part-type="species" reg="inconspicuum">inconspicuum</tp:taxon-name-part></tp:taxon-name></italic> (holotype); <bold>G.</bold><italic><tp:taxon-name><tp:taxon-name-part taxon-name-part-type="genus" reg="Protoacia">Protoacia</tp:taxon-name-part><tp:taxon-name-part taxon-name-part-type="species" reg="crispans">crispans</tp:taxon-name-part></tp:taxon-name></italic> (holotype); <bold>H.</bold><italic><tp:taxon-name><tp:taxon-name-part taxon-name-part-type="genus" reg="Protoacia">P.</tp:taxon-name-part><tp:taxon-name-part taxon-name-part-type="species" reg="reliqua">reliqua</tp:taxon-name-part></tp:taxon-name></italic> (holotype). Scale bar: 10 µm.</p></caption><graphic xmlns:xlink="http://www.w3.org/1999/xlink" xlink:href="mycokeys-120-339-g008.jpg" position="float" orientation="portrait" xlink:type="simple" id="oo_1397289.jpg"><uri content-type="original_file" xlink:type="simple">https://binary.pensoft.net/fig/1397289</uri></graphic></fig></tp:treatment-sec><ref-list><ref id="B48"><mixed-citation xmlns:xlink="http://www.w3.org/1999/xlink" xlink:type="simple"><person-group><name name-style="western"><surname>Spirin</surname><given-names>V</given-names></name><name name-style="western"><surname>Malysheva</surname><given-names>V</given-names></name><name name-style="western"><surname>Roberts</surname><given-names>P</given-names></name><name name-style="western"><surname>Trichies</surname><given-names>G</given-names></name><name name-style="western"><surname>Savchenko</surname><given-names>A</given-names></name><name name-style="western"><surname>Larsson</surname><given-names>KH</given-names></name></person-group> (<year>2019b</year>) A convolute diversity of the <tp:taxon-name><tp:taxon-name-part taxon-name-part-type="order">Auriculariales</tp:taxon-name-part></tp:taxon-name> (<tp:taxon-name><tp:taxon-name-part taxon-name-part-type="class">Agaricomycetes</tp:taxon-name-part></tp:taxon-name>, <tp:taxon-name><tp:taxon-name-part taxon-name-part-type="phylum">Basidiomycota</tp:taxon-name-part></tp:taxon-name>) with sphaeropedunculate basidia. Nordic Journal of Botany 37(e02394): 1–26. <ext-link xlink:href="10.1111/njb.02394" ext-link-type="doi" xlink:type="simple">https://doi.org/10.1111/njb.02394</ext-link></mixed-citation></ref><ref id="B38"><mixed-citation xmlns:xlink="http://www.w3.org/1999/xlink" xlink:type="simple"><person-group><name name-style="western"><surname>Rajala</surname><given-names>T</given-names></name><name name-style="western"><surname>Peltoniemi</surname><given-names>M</given-names></name><name name-style="western"><surname>Hantula</surname><given-names>J</given-names></name><name name-style="western"><surname>Makipaa</surname><given-names>R</given-names></name><name name-style="western"><surname>Pennanen</surname><given-names>T</given-names></name></person-group> (<year>2011</year>) <article-title>RNA reveals a succession of active fungi during the decay of Norway spruce logs.</article-title><source>Fungal Ecology</source><volume>4</volume>: <fpage>437</fpage>–<lpage>448</lpage>. <ext-link xlink:href="10.1016/j.funeco.2011.05.005" ext-link-type="doi" xlink:type="simple">https://doi.org/10.1016/j.funeco.2011.05.005</ext-link></mixed-citation></ref></ref-list></tp:taxon-treatment>
