# Supplementary material for: ﻿Additions to the taxonomy of the Auriculariales (Basidiomycota) with pedunculate basidia
Source: MycoKeys. 2025 Aug 19;120:339–92. doi: 10.3897/mycokeys.120.155492 (PMC12381581; doi:10.3897/mycokeys.120.155492)
Supplement: XML Treatment for Hydrophana trichiesiana [file mycokeys.120.155492-treatment5.xml]

<!DOCTYPE tp:taxon-treatment
  PUBLIC "-//TaxonX//DTD Taxonomic Treatment Publishing DTD v0 20100105//EN" "tax-treatment-NSO.dtd">
<tp:taxon-treatment xmlns:tp="http://www.plazi.org/taxpub"><tp:treatment-meta><kwd-group><label>Taxon classification</label><kwd>
              <named-content content-type="kingdom">Fungi</named-content>
            </kwd><kwd>
              <named-content content-type="order">Auriculariales</named-content>
            </kwd></kwd-group><mixed-citation publication-type="journal"><person-group><name><surname>Spirin</surname><given-names>Viacheslav</given-names></name><name><surname>Malysheva</surname><given-names>Vera</given-names></name><name><surname>Viner</surname><given-names>Ilya</given-names></name><name><surname>Alvarenga</surname><given-names>Renato Lúcio Mendes</given-names></name><name><surname>Grebenc</surname><given-names>Tine</given-names></name><name><surname>Gruhn</surname><given-names>Gérald</given-names></name><name><surname>Savchenko</surname><given-names>Anton</given-names></name><name><surname>Grootmyers</surname><given-names>Django</given-names></name><name><surname>Ryvarden</surname><given-names>Leif</given-names></name><name><surname>Vlasák</surname><given-names>Josef</given-names></name><name><surname>Larsson</surname><given-names>Karl-Henrik</given-names></name><name><surname>Nilsson</surname><given-names>R. Henrik</given-names></name></person-group><article-title>﻿Additions to the taxonomy of the <italic><tp:taxon-name><tp:taxon-name-part taxon-name-part-type="order">Auriculariales</tp:taxon-name-part></tp:taxon-name></italic> (<tp:taxon-name><tp:taxon-name-part taxon-name-part-type="phylum">Basidiomycota</tp:taxon-name-part></tp:taxon-name>) with pedunculate basidia</article-title><source>MycoKeys</source><day>19</day><month>08</month><year>2025</year><volume>120</volume><fpage>339</fpage><lpage>392</lpage><pub-id pub-id-type="doi">10.3897/mycokeys.120.155492</pub-id></mixed-citation></tp:treatment-meta><tp:nomenclature><label>﻿</label><tp:taxon-name>
            <object-id xmlns:xlink="http://www.w3.org/1999/xlink" content-type="arpha" xlink:type="simple">D3D2B530-A258-557F-A9DB-B0AB4EE99D87</object-id>
            <tp:taxon-name-part taxon-name-part-type="genus" reg="Hydrophana">Hydrophana</tp:taxon-name-part>
            <tp:taxon-name-part taxon-name-part-type="species" reg="trichiesiana">trichiesiana</tp:taxon-name-part>
            <object-id xmlns:xlink="http://www.w3.org/1999/xlink" content-type="mycobank" xlink:type="simple">858661</object-id>
          </tp:taxon-name><tp:taxon-authority>Gruhn &amp; Rödel</tp:taxon-authority><tp:taxon-status xmlns:xlink="http://www.w3.org/1999/xlink" xlink:type="simple">sp. nov.</tp:taxon-status><xref ref-type="fig" rid="F6">Figs 6A</xref><xref ref-type="fig" rid="F7">, 7B</xref><xref ref-type="fig" rid="F8">, 8C</xref></tp:nomenclature><tp:treatment-sec sec-type="Holotype" id="SECID0E4MBI"><title>Holotype.</title><p>French Guiana. Régina: Noruragues, Saut Pararé, rotten wood of angiosperm, 4.XII.2018 Gruhn GUY18-573* (LIP, isotype – H).</p></tp:treatment-sec><tp:treatment-sec sec-type="etymology" id="SECID0ECNBI"><title>Etymology.</title><p>Trichiesianus (Lat., adj.) – in homage to Gérard Trichies, a famous discoverer of minuscule heterobasidiomycetes.</p></tp:treatment-sec><tp:treatment-sec sec-type="description" id="SECID0ENNBI"><title>Description.</title><p>Basidiocarps effused, up to 3 cm in widest dimension, tuberculate, gelatinous, opalescent, cream-coloured to pale ochraceous, 0.2–0.3 mm thick, in dry condition ochraceous-brown, vernicose, margin gradually thinning-out. Hyphal structure monomitic, hyphae hyaline, clamped; subicular hyphae thin-walled, interwoven or subparallel, 2–3 μm in diam., subhymenial hyphae very thin-walled, quickly collapsing, interwoven, rather densely arranged and partly glued together, 1–2 (–2.5) μm in diam. Cystidia absent. Hyphidia abundant, richly branched, 0.8–1.2 μm in diam. at the apex, partly covering hymenial cells. Basidia four-celled, longitudinally septate, broadly ellipsoid to globose, sessile or pedunculate, (8.0–) 8.2–9.8 (–10.1) × (7.4–) 7.8–8.8 (–9.0) μm (n = 20/1), stalk usually strongly reduced, up to 3 × 2 μm, sterigmata gradually tapering, up to 18 × 1.5–2 μm. Basidiospores smooth, thin-walled, ellipsoid to broadly ellipsoid, the longest spores broadly cylindrical and sometimes slightly curved, (5.1–) 5.2–7.0 (–7.2) × (3.7–) 3.8–4.7 (–4.8) μm (n = 30/1), L = 6.08, W = 4.21, Q’ = (1.2–) 1.3–1.7 (–1.8), Q = 1.45, often with a large central oil drop.</p><fig id="F6" position="float" orientation="portrait"><object-id xmlns:xlink="http://www.w3.org/1999/xlink" content-type="doi" xlink:type="simple">10.3897/mycokeys.120.155492.figure6</object-id><object-id xmlns:xlink="http://www.w3.org/1999/xlink" content-type="arpha" xlink:type="simple">D1BF372E-DF15-5D46-B4BA-AD515C7F12BC</object-id><label>Figure 6.</label><caption><p>Basidiocarps of: <bold>A.</bold><italic><tp:taxon-name><tp:taxon-name-part taxon-name-part-type="genus" reg="Hydrophana">Hydrophana</tp:taxon-name-part><tp:taxon-name-part taxon-name-part-type="species" reg="trichiesiana">trichiesiana</tp:taxon-name-part></tp:taxon-name></italic> (holotype); <bold>B.</bold><italic><tp:taxon-name><tp:taxon-name-part taxon-name-part-type="genus" reg="Mycostilla">Mycostilla</tp:taxon-name-part><tp:taxon-name-part taxon-name-part-type="species" reg="chromatica">chromatica</tp:taxon-name-part></tp:taxon-name></italic> (holotype); <bold>C.</bold><italic><tp:taxon-name><tp:taxon-name-part taxon-name-part-type="genus" reg="Myxarium">Myxarium</tp:taxon-name-part><tp:taxon-name-part taxon-name-part-type="species" reg="guianense">guianense</tp:taxon-name-part></tp:taxon-name></italic> (holotype); <bold>D.</bold><italic><tp:taxon-name><tp:taxon-name-part taxon-name-part-type="genus" reg="Protoacia">Protoacia</tp:taxon-name-part><tp:taxon-name-part taxon-name-part-type="species" reg="reliqua">reliqua</tp:taxon-name-part></tp:taxon-name></italic> (holotype); <bold>E.</bold><italic><tp:taxon-name><tp:taxon-name-part taxon-name-part-type="genus" reg="Protohydnum">Protohydnum</tp:taxon-name-part><tp:taxon-name-part taxon-name-part-type="species" reg="erumpens">erumpens</tp:taxon-name-part></tp:taxon-name></italic> (holotype); <bold>F.</bold><italic><tp:taxon-name><tp:taxon-name-part taxon-name-part-type="genus" reg="Protohydnum">P.</tp:taxon-name-part><tp:taxon-name-part taxon-name-part-type="species" reg="livescens">livescens</tp:taxon-name-part></tp:taxon-name></italic> (specimen Spirin 15619); <bold>G.</bold><italic><tp:taxon-name><tp:taxon-name-part taxon-name-part-type="genus" reg="Protomerulius">Protomerulius</tp:taxon-name-part><tp:taxon-name-part taxon-name-part-type="species" reg="amiliavi">amiliavi</tp:taxon-name-part></tp:taxon-name></italic> (holotype); <bold>H.</bold><italic><tp:taxon-name><tp:taxon-name-part taxon-name-part-type="genus" reg="Protomerulius">P.</tp:taxon-name-part><tp:taxon-name-part taxon-name-part-type="species" reg="deceptorius">deceptorius</tp:taxon-name-part></tp:taxon-name></italic> (specimen Spirin 16784). Scale bar: 1 cm.</p></caption><graphic xmlns:xlink="http://www.w3.org/1999/xlink" xlink:href="mycokeys-120-339-g006.jpg" position="float" orientation="portrait" xlink:type="simple" id="oo_1397287.jpg"><uri content-type="original_file" xlink:type="simple">https://binary.pensoft.net/fig/1397287</uri></graphic></fig></tp:treatment-sec><tp:treatment-sec sec-type="distribution" id="SECID0EXQBI"><title>Distribution and ecology.</title><p>South America (French Guiana); decorticated, decayed angiosperm wood.</p><fig id="F7" position="float" orientation="portrait"><object-id xmlns:xlink="http://www.w3.org/1999/xlink" content-type="doi" xlink:type="simple">10.3897/mycokeys.120.155492.figure7</object-id><object-id xmlns:xlink="http://www.w3.org/1999/xlink" content-type="arpha" xlink:type="simple">B566E391-B85A-5F0C-9FA3-B5FB1905FADB</object-id><label>Figure 7.</label><caption><p>Microscopic structures of: <bold>A.</bold><italic><tp:taxon-name><tp:taxon-name-part taxon-name-part-type="genus" reg="Elmericium">Elmericium</tp:taxon-name-part><tp:taxon-name-part taxon-name-part-type="species" reg="alabastrinum">alabastrinum</tp:taxon-name-part></tp:taxon-name></italic> (holotype) (1 – hymenial cells and subhymenial hyphae; 2 – subicular hyphae); <bold>B.</bold><italic><tp:taxon-name><tp:taxon-name-part taxon-name-part-type="genus" reg="Hydrophana">Hydrophana</tp:taxon-name-part><tp:taxon-name-part taxon-name-part-type="species" reg="trichiesiana">trichiesiana</tp:taxon-name-part></tp:taxon-name></italic> (holotype); <bold>C.</bold><italic><tp:taxon-name><tp:taxon-name-part taxon-name-part-type="genus" reg="Protohydnum">Protohydnum</tp:taxon-name-part><tp:taxon-name-part taxon-name-part-type="species" reg="album">album</tp:taxon-name-part></tp:taxon-name></italic> (specimen Miettinen 196583); <bold>D.</bold><italic><tp:taxon-name><tp:taxon-name-part taxon-name-part-type="genus" reg="Protohydnum">P.</tp:taxon-name-part><tp:taxon-name-part taxon-name-part-type="species" reg="galzinii">galzinii</tp:taxon-name-part></tp:taxon-name></italic> (specimen Miettinen 15900.4). Scale bar: 10 µm.</p></caption><graphic xmlns:xlink="http://www.w3.org/1999/xlink" xlink:href="mycokeys-120-339-g007.jpg" position="float" orientation="portrait" xlink:type="simple" id="oo_1397288.jpg"><uri content-type="original_file" xlink:type="simple">https://binary.pensoft.net/fig/1397288</uri></graphic></fig></tp:treatment-sec><tp:treatment-sec sec-type="remarks" id="SECID0EVSBI"><title>Remarks.</title><p><italic><tp:taxon-name><tp:taxon-name-part taxon-name-part-type="genus" reg="Hydrophana">Hydrophana</tp:taxon-name-part><tp:taxon-name-part taxon-name-part-type="species" reg="trichiesiana">trichiesiana</tp:taxon-name-part></tp:taxon-name></italic> is described here as the first representative of the genus found in the tropics. It differs from the two other species of the genus, <italic><tp:taxon-name><tp:taxon-name-part taxon-name-part-type="genus" reg="Hydrophana">H.</tp:taxon-name-part><tp:taxon-name-part taxon-name-part-type="species" reg="fessula">fessula</tp:taxon-name-part></tp:taxon-name></italic> and <italic><tp:taxon-name><tp:taxon-name-part taxon-name-part-type="genus" reg="Hydrophana">H.</tp:taxon-name-part><tp:taxon-name-part taxon-name-part-type="species" reg="sphaerospora">sphaerospora</tp:taxon-name-part></tp:taxon-name></italic>, in having basidia with a strongly reduced, although still detectable, stalk. Basidiospores of <italic><tp:taxon-name><tp:taxon-name-part taxon-name-part-type="genus" reg="Hydrophana">H.</tp:taxon-name-part><tp:taxon-name-part taxon-name-part-type="species" reg="trichiesiana">trichiesiana</tp:taxon-name-part></tp:taxon-name></italic> are similar to those of <italic><tp:taxon-name><tp:taxon-name-part taxon-name-part-type="genus" reg="Hydrophana">H.</tp:taxon-name-part><tp:taxon-name-part taxon-name-part-type="species" reg="fessula">fessula</tp:taxon-name-part></tp:taxon-name></italic>, although slightly narrower on average.</p><fig id="F8" position="float" orientation="portrait"><object-id xmlns:xlink="http://www.w3.org/1999/xlink" content-type="doi" xlink:type="simple">10.3897/mycokeys.120.155492.figure8</object-id><object-id xmlns:xlink="http://www.w3.org/1999/xlink" content-type="arpha" xlink:type="simple">31CF537D-D428-5F0F-BA03-07B5CB8E6A69</object-id><label>Figure 8.</label><caption><p>Basidiospores of: <bold>A.</bold><italic><tp:taxon-name><tp:taxon-name-part taxon-name-part-type="genus" reg="Elmericium">Elmericium</tp:taxon-name-part><tp:taxon-name-part taxon-name-part-type="species" reg="alabastrinum">alabastrinum</tp:taxon-name-part></tp:taxon-name></italic> (holotype); <bold>B.</bold><italic><tp:taxon-name><tp:taxon-name-part taxon-name-part-type="genus" reg="Hydrophana">Hydrophana</tp:taxon-name-part><tp:taxon-name-part taxon-name-part-type="species" reg="fessula">fessula</tp:taxon-name-part></tp:taxon-name></italic> (holotype); <bold>C.</bold><italic><tp:taxon-name><tp:taxon-name-part taxon-name-part-type="genus" reg="Hydrophana">H.</tp:taxon-name-part><tp:taxon-name-part taxon-name-part-type="species" reg="trichiesiana">trichiesiana</tp:taxon-name-part></tp:taxon-name></italic> (holotype); <bold>D.</bold><italic><tp:taxon-name><tp:taxon-name-part taxon-name-part-type="genus" reg="Mycostilla">Mycostilla</tp:taxon-name-part><tp:taxon-name-part taxon-name-part-type="species" reg="chromatica">chromatica</tp:taxon-name-part></tp:taxon-name></italic> (holotype); <bold>E.</bold><italic><tp:taxon-name><tp:taxon-name-part taxon-name-part-type="genus" reg="Myxarium">M.</tp:taxon-name-part><tp:taxon-name-part taxon-name-part-type="species" reg="guianense">guianense</tp:taxon-name-part></tp:taxon-name></italic> (holotype); <bold>F.</bold><italic><tp:taxon-name><tp:taxon-name-part taxon-name-part-type="genus" reg="Myxarium">M.</tp:taxon-name-part><tp:taxon-name-part taxon-name-part-type="species" reg="inconspicuum">inconspicuum</tp:taxon-name-part></tp:taxon-name></italic> (holotype); <bold>G.</bold><italic><tp:taxon-name><tp:taxon-name-part taxon-name-part-type="genus" reg="Protoacia">Protoacia</tp:taxon-name-part><tp:taxon-name-part taxon-name-part-type="species" reg="crispans">crispans</tp:taxon-name-part></tp:taxon-name></italic> (holotype); <bold>H.</bold><italic><tp:taxon-name><tp:taxon-name-part taxon-name-part-type="genus" reg="Protoacia">P.</tp:taxon-name-part><tp:taxon-name-part taxon-name-part-type="species" reg="reliqua">reliqua</tp:taxon-name-part></tp:taxon-name></italic> (holotype). Scale bar: 10 µm.</p></caption><graphic xmlns:xlink="http://www.w3.org/1999/xlink" xlink:href="mycokeys-120-339-g008.jpg" position="float" orientation="portrait" xlink:type="simple" id="oo_1397289.jpg"><uri content-type="original_file" xlink:type="simple">https://binary.pensoft.net/fig/1397289</uri></graphic></fig></tp:treatment-sec></tp:taxon-treatment>
