# Supplementary material for: ﻿Additions to the taxonomy of the Auriculariales (Basidiomycota) with pedunculate basidia
Source: MycoKeys. 2025 Aug 19;120:339–92. doi: 10.3897/mycokeys.120.155492 (PMC12381581; doi:10.3897/mycokeys.120.155492)
Supplement: XML Treatment for Mycostilla [file mycokeys.120.155492-treatment6.xml]

<!DOCTYPE tp:taxon-treatment
  PUBLIC "-//TaxonX//DTD Taxonomic Treatment Publishing DTD v0 20100105//EN" "tax-treatment-NSO.dtd">
<tp:taxon-treatment xmlns:tp="http://www.plazi.org/taxpub"><tp:treatment-meta><kwd-group><label>Taxon classification</label><kwd>
              <named-content content-type="kingdom">Fungi</named-content>
            </kwd><kwd>
              <named-content content-type="order">Auriculariales</named-content>
            </kwd></kwd-group><mixed-citation publication-type="journal"><person-group><name><surname>Spirin</surname><given-names>Viacheslav</given-names></name><name><surname>Malysheva</surname><given-names>Vera</given-names></name><name><surname>Viner</surname><given-names>Ilya</given-names></name><name><surname>Alvarenga</surname><given-names>Renato Lúcio Mendes</given-names></name><name><surname>Grebenc</surname><given-names>Tine</given-names></name><name><surname>Gruhn</surname><given-names>Gérald</given-names></name><name><surname>Savchenko</surname><given-names>Anton</given-names></name><name><surname>Grootmyers</surname><given-names>Django</given-names></name><name><surname>Ryvarden</surname><given-names>Leif</given-names></name><name><surname>Vlasák</surname><given-names>Josef</given-names></name><name><surname>Larsson</surname><given-names>Karl-Henrik</given-names></name><name><surname>Nilsson</surname><given-names>R. Henrik</given-names></name></person-group><article-title>﻿Additions to the taxonomy of the <italic><tp:taxon-name><tp:taxon-name-part taxon-name-part-type="order">Auriculariales</tp:taxon-name-part></tp:taxon-name></italic> (<tp:taxon-name><tp:taxon-name-part taxon-name-part-type="phylum">Basidiomycota</tp:taxon-name-part></tp:taxon-name>) with pedunculate basidia</article-title><source>MycoKeys</source><day>19</day><month>08</month><year>2025</year><volume>120</volume><fpage>339</fpage><lpage>392</lpage><pub-id pub-id-type="doi">10.3897/mycokeys.120.155492</pub-id></mixed-citation></tp:treatment-meta><tp:nomenclature><label>﻿</label><tp:taxon-name>
            <object-id xmlns:xlink="http://www.w3.org/1999/xlink" content-type="arpha" xlink:type="simple">83D9FC38-2B00-5F48-99C1-B1C5B4ECEA15</object-id>
            <tp:taxon-name-part taxon-name-part-type="genus" reg="Mycostilla">Mycostilla</tp:taxon-name-part>
          </tp:taxon-name><tp:taxon-authority>Spirin &amp; V. Malysheva, Antonie van Leeuwenhoek 112: 760, 2018, emend.</tp:taxon-authority></tp:nomenclature><tp:treatment-sec sec-type="description" id="SECID0EXYBI"><title>Description.</title><p>Basidiocarps appearing as small gelatinous outgrowths on a hardly visible joint subiculum, later fusing into reticulate or continuous compound fructifications. Hyphal structure monomitic, hyphae clamped. Tramal cystidia tubular, slightly tapering upwards, apically blunt, or absent. Gloeocystidia (if present) running more or less parallel to tramal cystidia. Basidia two – four-celled, pedunculate, with slender, distantly located sterigmata. Basidiospores thin-walled, subglobose, repetitive, often with one large oil drop.</p></tp:treatment-sec><tp:treatment-sec sec-type="type species" id="SECID0E3YBI"><title>Type species.</title><p><italic><tp:taxon-name><tp:taxon-name-part taxon-name-part-type="genus" reg="Dacrymyces">Dacrymyces</tp:taxon-name-part><tp:taxon-name-part taxon-name-part-type="species" reg="vermiformis">vermiformis</tp:taxon-name-part></tp:taxon-name></italic> Berk. &amp; Broome.</p><p>The generic description of <italic><tp:taxon-name><tp:taxon-name-part taxon-name-part-type="genus" reg="Mycostilla">Mycostilla</tp:taxon-name-part></tp:taxon-name></italic> is amended here to encompass a new species, <italic><tp:taxon-name><tp:taxon-name-part taxon-name-part-type="genus" reg="Mycostilla">M.</tp:taxon-name-part><tp:taxon-name-part taxon-name-part-type="species" reg="chromatica">chromatica</tp:taxon-name-part></tp:taxon-name></italic>. In contrast to the generic type, <italic><tp:taxon-name><tp:taxon-name-part taxon-name-part-type="genus" reg="Mycostilla">M.</tp:taxon-name-part><tp:taxon-name-part taxon-name-part-type="species" reg="vermiformis">vermiformis</tp:taxon-name-part></tp:taxon-name></italic>, it has continuous (not reticulate) basidiocarps and lacks cystidia. Nevertheless, it is phylogenetically quite close to <italic><tp:taxon-name><tp:taxon-name-part taxon-name-part-type="genus" reg="Mycostilla">M.</tp:taxon-name-part><tp:taxon-name-part taxon-name-part-type="species" reg="vermiformis">vermiformis</tp:taxon-name-part></tp:taxon-name></italic> and is therefore described as a <italic><tp:taxon-name><tp:taxon-name-part taxon-name-part-type="genus" reg="Mycostilla">Mycostilla</tp:taxon-name-part></tp:taxon-name></italic>. Basidia of both species are of the same shape (slightly larger in <italic><tp:taxon-name><tp:taxon-name-part taxon-name-part-type="genus" reg="Mycostilla">M.</tp:taxon-name-part><tp:taxon-name-part taxon-name-part-type="species" reg="chromatica">chromatica</tp:taxon-name-part></tp:taxon-name></italic> than in <italic><tp:taxon-name><tp:taxon-name-part taxon-name-part-type="genus" reg="Mycostilla">M.</tp:taxon-name-part><tp:taxon-name-part taxon-name-part-type="species" reg="vermiformis">vermiformis</tp:taxon-name-part></tp:taxon-name></italic>), and basidiospores are nearly identical.</p></tp:treatment-sec></tp:taxon-treatment>
