# Supplementary material for: ﻿Additions to the taxonomy of the Auriculariales (Basidiomycota) with pedunculate basidia
Source: MycoKeys. 2025 Aug 19;120:339–92. doi: 10.3897/mycokeys.120.155492 (PMC12381581; doi:10.3897/mycokeys.120.155492)
Supplement: XML Treatment for Myxarium denticulatum [file mycokeys.120.155492-treatment9.xml]

<!DOCTYPE tp:taxon-treatment
  PUBLIC "-//TaxonX//DTD Taxonomic Treatment Publishing DTD v0 20100105//EN" "tax-treatment-NSO.dtd">
<tp:taxon-treatment xmlns:tp="http://www.plazi.org/taxpub"><tp:treatment-meta><kwd-group><label>Taxon classification</label><kwd>
              <named-content content-type="kingdom">Fungi</named-content>
            </kwd><kwd>
              <named-content content-type="order">Auriculariales</named-content>
            </kwd></kwd-group><mixed-citation publication-type="journal"><person-group><name><surname>Spirin</surname><given-names>Viacheslav</given-names></name><name><surname>Malysheva</surname><given-names>Vera</given-names></name><name><surname>Viner</surname><given-names>Ilya</given-names></name><name><surname>Alvarenga</surname><given-names>Renato Lúcio Mendes</given-names></name><name><surname>Grebenc</surname><given-names>Tine</given-names></name><name><surname>Gruhn</surname><given-names>Gérald</given-names></name><name><surname>Savchenko</surname><given-names>Anton</given-names></name><name><surname>Grootmyers</surname><given-names>Django</given-names></name><name><surname>Ryvarden</surname><given-names>Leif</given-names></name><name><surname>Vlasák</surname><given-names>Josef</given-names></name><name><surname>Larsson</surname><given-names>Karl-Henrik</given-names></name><name><surname>Nilsson</surname><given-names>R. Henrik</given-names></name></person-group><article-title>﻿Additions to the taxonomy of the <italic><tp:taxon-name><tp:taxon-name-part taxon-name-part-type="order">Auriculariales</tp:taxon-name-part></tp:taxon-name></italic> (<tp:taxon-name><tp:taxon-name-part taxon-name-part-type="phylum">Basidiomycota</tp:taxon-name-part></tp:taxon-name>) with pedunculate basidia</article-title><source>MycoKeys</source><day>19</day><month>08</month><year>2025</year><volume>120</volume><fpage>339</fpage><lpage>392</lpage><pub-id pub-id-type="doi">10.3897/mycokeys.120.155492</pub-id></mixed-citation></tp:treatment-meta><tp:nomenclature><label>﻿</label><tp:taxon-name>
            <object-id xmlns:xlink="http://www.w3.org/1999/xlink" content-type="arpha" xlink:type="simple">CA437C0D-1017-5983-A224-0B86890D45C2</object-id>
            <tp:taxon-name-part taxon-name-part-type="genus" reg="Myxarium">Myxarium</tp:taxon-name-part>
            <tp:taxon-name-part taxon-name-part-type="species" reg="denticulatum">denticulatum</tp:taxon-name-part>
            <object-id xmlns:xlink="http://www.w3.org/1999/xlink" content-type="mycobank" xlink:type="simple">858663</object-id>
          </tp:taxon-name><tp:taxon-authority>Spirin</tp:taxon-authority><tp:taxon-status xmlns:xlink="http://www.w3.org/1999/xlink" xlink:type="simple">sp. nov.</tp:taxon-status><xref ref-type="fig" rid="F9">Fig. 9C</xref></tp:nomenclature><tp:treatment-sec sec-type="Holotype" id="SECID0E4DCI"><title>Holotype.</title><p>Sweden. Bohuslän: Hönö, Ersdalsvägen, <italic><tp:taxon-name><tp:taxon-name-part taxon-name-part-type="genus" reg="Sorbus">Sorbus</tp:taxon-name-part></tp:taxon-name></italic> sp. (recently fallen corticated branch), 12.VIII.2024 Spirin 17365* (GB, isotype – H).</p></tp:treatment-sec><tp:treatment-sec sec-type="etymology" id="SECID0EKECI"><title>Etymology.</title><p>Denticulatus (Lat., adj.) – possessing small teeth.</p></tp:treatment-sec><tp:treatment-sec sec-type="description" id="SECID0EPECI"><title>Description.</title><p>Basidiocarps effused, small and inconspicuous, up to 8 mm in widest dimension, semitranslucent, gelatinous, greyish, adnate, almost invisible in dry condition; hymenophore hydnoid, spines rather regularly arranged, acute, single, up to 0.1 mm long, 5–6 per mm; subiculum watery greyish, semitranslucent, 0.02–0.03 mm thick; margin gradually thinning-out. Hyphal structure monomitic, hyphae hyaline, clamped; subicular hyphae thin-walled, subparallel, hardly discernible, 1–2 μm in diam., subhymenial hyphae ascending or interwoven, thin-walled, and quickly collapsing, (1.0–) 1.1–2.5 (–2.6) μm in diam. (n = 20/1). Crystals absent. Hyphidia abundant, richly branched, 1–1.5 μm in diam. in the apical part, distributed among basidia and partly covering basidial cells. Basidia two – four-celled, longitudinally septate, broadly ellipsoid to subglobose, pedunculate, (6.5–) 7.0–8.6 (–8.9) × (5.8–) 6.0–7.5 (–7.8) μm (n = 20/1), scattered, stalk up to 15 × 1.5–2 μm, sterigmata up to 10 × 2–2.2 μm, sometimes bifurcate. Basidiospores narrowly ellipsoid to broadly cylindrical, occasionally slightly concave on the ventral side, (5.0–) 5.1–7.0 (–7.3) × 3.0–4.2 (–4.8) μm (n = 33/1), L = 6.18, W = 3.57, Q’ = (1.2–) 1.4–2.0 (–2.1), Q = 1.75, usually with a large central oil drop.</p><fig id="F9" position="float" orientation="portrait"><object-id xmlns:xlink="http://www.w3.org/1999/xlink" content-type="doi" xlink:type="simple">10.3897/mycokeys.120.155492.figure9</object-id><object-id xmlns:xlink="http://www.w3.org/1999/xlink" content-type="arpha" xlink:type="simple">C7E8C37D-517E-532E-BBFC-EE54EE07654F</object-id><label>Figure 9.</label><caption><p>Microscopic structures of the <italic><tp:taxon-name><tp:taxon-name-part taxon-name-part-type="genus" reg="Myxarium">Myxarium</tp:taxon-name-part><tp:taxon-name-part taxon-name-part-type="species" reg="legonii">legonii</tp:taxon-name-part></tp:taxon-name></italic> complex: <bold>A.</bold><italic><tp:taxon-name><tp:taxon-name-part taxon-name-part-type="genus" reg="Myxarium">Myxarium</tp:taxon-name-part><tp:taxon-name-part taxon-name-part-type="species" reg="legonii">legonii</tp:taxon-name-part></tp:taxon-name></italic> (specimen Spirin 16419) (hymenial cells and subhymenial hyphae); <bold>B.</bold><italic><tp:taxon-name><tp:taxon-name-part taxon-name-part-type="genus" reg="Myxarium">M.</tp:taxon-name-part><tp:taxon-name-part taxon-name-part-type="species" reg="legonii">legonii</tp:taxon-name-part></tp:taxon-name></italic> (specimen Spirin 16419) (crystals); <bold>C.</bold><italic><tp:taxon-name><tp:taxon-name-part taxon-name-part-type="genus" reg="Myxarium">M.</tp:taxon-name-part><tp:taxon-name-part taxon-name-part-type="species" reg="denticulatum">denticulatum</tp:taxon-name-part></tp:taxon-name></italic> (holotype) (basidiospores); <bold>D.</bold><italic><tp:taxon-name><tp:taxon-name-part taxon-name-part-type="genus" reg="Myxarium">M.</tp:taxon-name-part><tp:taxon-name-part taxon-name-part-type="species" reg="legonii">legonii</tp:taxon-name-part></tp:taxon-name></italic> (specimen TAAM 132119) (basidiospores); <bold>E.</bold><italic><tp:taxon-name><tp:taxon-name-part taxon-name-part-type="genus" reg="Myxarium">M.</tp:taxon-name-part><tp:taxon-name-part taxon-name-part-type="species" reg="spiniferum">spiniferum</tp:taxon-name-part></tp:taxon-name></italic> (holotype) (basidiospores). Scale bar: 10 µm.</p></caption><graphic xmlns:xlink="http://www.w3.org/1999/xlink" xlink:href="mycokeys-120-339-g009.jpg" position="float" orientation="portrait" xlink:type="simple" id="oo_1397290.jpg"><uri content-type="original_file" xlink:type="simple">https://binary.pensoft.net/fig/1397290</uri></graphic></fig></tp:treatment-sec><tp:treatment-sec sec-type="distribution" id="SECID0EDHCI"><title>Distribution and ecology.</title><p>Europe (Sweden); fallen angiosperm branches (<italic><tp:taxon-name><tp:taxon-name-part taxon-name-part-type="genus" reg="Sorbus">Sorbus</tp:taxon-name-part></tp:taxon-name></italic>).</p></tp:treatment-sec><tp:treatment-sec sec-type="remarks" id="SECID0EQHCI"><title>Remarks.</title><p><italic><tp:taxon-name><tp:taxon-name-part taxon-name-part-type="genus" reg="Myxarium">Myxarium</tp:taxon-name-part><tp:taxon-name-part taxon-name-part-type="species" reg="denticulatum">denticulatum</tp:taxon-name-part></tp:taxon-name></italic> produces extremely thin basidiocarps bearing tiny spines, which are detectable only under magnification. Due to its regularly hydnoid hymenophore, it can be confused with <italic><tp:taxon-name><tp:taxon-name-part taxon-name-part-type="genus" reg="Myxarium">M.</tp:taxon-name-part><tp:taxon-name-part taxon-name-part-type="species" reg="legonii">legonii</tp:taxon-name-part></tp:taxon-name></italic>. However, the latter species bears more pronounced spines and has on average narrower basidiospores (see description below). Another similar species, <italic><tp:taxon-name><tp:taxon-name-part taxon-name-part-type="genus" reg="Myxarium">Myxarium</tp:taxon-name-part><tp:taxon-name-part taxon-name-part-type="species" reg="evanidum">evanidum</tp:taxon-name-part></tp:taxon-name></italic> Spirin &amp; K.H. Larss., possesses irregularly arranged spine-like outgrowths on the hymenial surface. These outgrowths disappear completely after drying in <italic><tp:taxon-name><tp:taxon-name-part taxon-name-part-type="genus" reg="Myxarium">M.</tp:taxon-name-part><tp:taxon-name-part taxon-name-part-type="species" reg="evanidum">evanidum</tp:taxon-name-part></tp:taxon-name></italic>; in contrast, spines of <italic><tp:taxon-name><tp:taxon-name-part taxon-name-part-type="genus" reg="Myxarium">M.</tp:taxon-name-part><tp:taxon-name-part taxon-name-part-type="species" reg="denticulatum">denticulatum</tp:taxon-name-part></tp:taxon-name></italic> are visible even in dried material. Under the microscope, <italic><tp:taxon-name><tp:taxon-name-part taxon-name-part-type="genus" reg="Myxarium">M.</tp:taxon-name-part><tp:taxon-name-part taxon-name-part-type="species" reg="denticulatum">denticulatum</tp:taxon-name-part></tp:taxon-name></italic> and <italic><tp:taxon-name><tp:taxon-name-part taxon-name-part-type="genus" reg="Myxarium">M.</tp:taxon-name-part><tp:taxon-name-part taxon-name-part-type="species" reg="evanidum">evanidum</tp:taxon-name-part></tp:taxon-name></italic> are almost indistinguishable. Phylogenetically, <italic><tp:taxon-name><tp:taxon-name-part taxon-name-part-type="genus" reg="Myxarium">M.</tp:taxon-name-part><tp:taxon-name-part taxon-name-part-type="species" reg="denticulatum">denticulatum</tp:taxon-name-part></tp:taxon-name></italic>, <italic><tp:taxon-name><tp:taxon-name-part taxon-name-part-type="genus" reg="Myxarium">M.</tp:taxon-name-part><tp:taxon-name-part taxon-name-part-type="species" reg="evanidum">evanidum</tp:taxon-name-part></tp:taxon-name></italic>, and <italic><tp:taxon-name><tp:taxon-name-part taxon-name-part-type="genus" reg="Myxarium">M.</tp:taxon-name-part><tp:taxon-name-part taxon-name-part-type="species" reg="legonii">legonii</tp:taxon-name-part></tp:taxon-name></italic> are not closely related (Fig. <xref ref-type="fig" rid="F5">5</xref>). <italic><tp:taxon-name><tp:taxon-name-part taxon-name-part-type="genus" reg="Myxarium">Myxarium</tp:taxon-name-part><tp:taxon-name-part taxon-name-part-type="species" reg="denticulatum">denticulatum</tp:taxon-name-part></tp:taxon-name></italic> is currently known only from the type locality, but it is presumably overlooked elsewhere due to its highly diminutive basidiocarps.</p></tp:treatment-sec><tp:treatment-sec><!--Section generated to contain objects referenced in tp:taxon-treatment.--><fig id="F5" position="float" orientation="portrait"><object-id xmlns:xlink="http://www.w3.org/1999/xlink" content-type="doi" xlink:type="simple">10.3897/mycokeys.120.155492.figure5</object-id><object-id xmlns:xlink="http://www.w3.org/1999/xlink" content-type="arpha" xlink:type="simple">0FD8159D-D71C-5855-AFD9-9483CB855B4A</object-id><label>Figure 5.</label><caption><p>Bayesian majority-rule consensus ITS-based tree of the <tp:taxon-name><tp:taxon-name-part taxon-name-part-type="genus" reg="Myxarium">Myxarium</tp:taxon-name-part></tp:taxon-name> clade. Support values are given as Bayesian posterior probabilities. <italic><tp:taxon-name><tp:taxon-name-part taxon-name-part-type="genus" reg="Myxarium">Myxarium</tp:taxon-name-part><tp:taxon-name-part taxon-name-part-type="species" reg="crystallinum">crystallinum</tp:taxon-name-part></tp:taxon-name></italic> was used as an outgroup.</p></caption><graphic xmlns:xlink="http://www.w3.org/1999/xlink" xlink:href="mycokeys-120-339-g005.jpg" position="float" orientation="portrait" xlink:type="simple" id="oo_1397286.jpg"><uri content-type="original_file" xlink:type="simple">https://binary.pensoft.net/fig/1397286</uri></graphic></fig></tp:treatment-sec></tp:taxon-treatment>
