# Supplementary material for: ﻿Additions to the taxonomy of the Auriculariales (Basidiomycota) with pedunculate basidia
Source: MycoKeys. 2025 Aug 19;120:339–92. doi: 10.3897/mycokeys.120.155492 (PMC12381581; doi:10.3897/mycokeys.120.155492)
Supplement: XML Treatment for Myxarium guianense [file mycokeys.120.155492-treatment10.xml]

<!DOCTYPE tp:taxon-treatment
  PUBLIC "-//TaxonX//DTD Taxonomic Treatment Publishing DTD v0 20100105//EN" "tax-treatment-NSO.dtd">
<tp:taxon-treatment xmlns:tp="http://www.plazi.org/taxpub"><tp:treatment-meta><kwd-group><label>Taxon classification</label><kwd>
              <named-content content-type="kingdom">Fungi</named-content>
            </kwd><kwd>
              <named-content content-type="order">Auriculariales</named-content>
            </kwd></kwd-group><mixed-citation publication-type="journal"><person-group><name><surname>Spirin</surname><given-names>Viacheslav</given-names></name><name><surname>Malysheva</surname><given-names>Vera</given-names></name><name><surname>Viner</surname><given-names>Ilya</given-names></name><name><surname>Alvarenga</surname><given-names>Renato Lúcio Mendes</given-names></name><name><surname>Grebenc</surname><given-names>Tine</given-names></name><name><surname>Gruhn</surname><given-names>Gérald</given-names></name><name><surname>Savchenko</surname><given-names>Anton</given-names></name><name><surname>Grootmyers</surname><given-names>Django</given-names></name><name><surname>Ryvarden</surname><given-names>Leif</given-names></name><name><surname>Vlasák</surname><given-names>Josef</given-names></name><name><surname>Larsson</surname><given-names>Karl-Henrik</given-names></name><name><surname>Nilsson</surname><given-names>R. Henrik</given-names></name></person-group><article-title>﻿Additions to the taxonomy of the <italic><tp:taxon-name><tp:taxon-name-part taxon-name-part-type="order">Auriculariales</tp:taxon-name-part></tp:taxon-name></italic> (<tp:taxon-name><tp:taxon-name-part taxon-name-part-type="phylum">Basidiomycota</tp:taxon-name-part></tp:taxon-name>) with pedunculate basidia</article-title><source>MycoKeys</source><day>19</day><month>08</month><year>2025</year><volume>120</volume><fpage>339</fpage><lpage>392</lpage><pub-id pub-id-type="doi">10.3897/mycokeys.120.155492</pub-id></mixed-citation></tp:treatment-meta><tp:nomenclature><label>﻿</label><tp:taxon-name>
            <object-id xmlns:xlink="http://www.w3.org/1999/xlink" content-type="arpha" xlink:type="simple">495A73B4-3EAB-5062-BDB9-5B2D9F91AD6C</object-id>
            <tp:taxon-name-part taxon-name-part-type="genus" reg="Myxarium">Myxarium</tp:taxon-name-part>
            <tp:taxon-name-part taxon-name-part-type="species" reg="guianense">guianense</tp:taxon-name-part>
            <object-id xmlns:xlink="http://www.w3.org/1999/xlink" content-type="mycobank" xlink:type="simple">858664</object-id>
          </tp:taxon-name><tp:taxon-authority>Gruhn &amp; Spirin</tp:taxon-authority><tp:taxon-status xmlns:xlink="http://www.w3.org/1999/xlink" xlink:type="simple">sp. nov.</tp:taxon-status><xref ref-type="fig" rid="F6">Figs 6C</xref><xref ref-type="fig" rid="F8">, 8E</xref></tp:nomenclature><tp:treatment-sec sec-type="Holotype" id="SECID0EFNCI"><title>Holotype.</title><p>French Guiana. Régina: Noruragues, Saut Pararé, decorticated log on the ground, 3.XII.2018 Gruhn GUY18-559* (LIP, isotype – H).</p></tp:treatment-sec><tp:treatment-sec sec-type="etymology" id="SECID0EKNCI"><title>Etymology.</title><p>Guianensis (Lat., adj.) – originating from French Guiana.</p></tp:treatment-sec><tp:treatment-sec sec-type="description" id="SECID0EPNCI"><title>Description.</title><p>Basidiocarps first appearing as small pustules, 0.03–0.05 mm in diam., then fusing together and forming a compound basidiocarp, up to 3 cm in widest dimension, indistinctly tuberculate, gelatinous, opalescent, greyish, 0.1–0.2 mm thick, in dry condition vernicose, hardly visible, margin sharply delimited, adnate. Hyphal structure monomitic, hyphae hyaline, clamped, frequently anastomosing; subicular hyphae with a distinct wall, interwoven or subparallel, 1.5–5 (6) μm in diam., often slightly inflated at septa, subhymenial hyphae thin-walled or with a distinct wall, tightly glued together, ascending or interwoven, 1–4 μm in diam. Cystidia rare, distinctly tapering to almost subulate, 16–26 × 5.0–8.4 μm (n = 5/1), projecting up to 15 μm above hymenial layer. Hyphidia richly branched, 1–1.5 μm in diam. at the apical part, scattered among basidia. Basidia four-celled, longitudinally septate, ellipsoid to broadly ellipsoid, pedunculate, (7.7–) 7.8–9.4 (–9.7) × (6.5–) 6.6–7.2 (–7.3) μm (n = 20/1), stalk distinct although sometimes strongly reduced, up to 10 × 2–2.5 μm, sterigmata gradually tapering, rarely bifurcate, up to 10 × 1.2–1.5 μm. Basidiospores smooth, thin-walled, narrowly ellipsoid to cylindrical, the longest spores often slightly curved, (5.4–) 5.6–7.3 (–7.8) × (3.0–) 3.1–4.1 (–4.4) μm (n = 36/1), L = 6.65, W = 3.71, Q’ = (1.4–) 1.5–2.1 (–2.3), Q = 1.80.</p></tp:treatment-sec><tp:treatment-sec sec-type="distribution" id="SECID0EUNCI"><title>Distribution and ecology.</title><p>South America (French Guiana); decorticated angiosperm wood.</p></tp:treatment-sec><tp:treatment-sec sec-type="remarks" id="SECID0EZNCI"><title>Remarks.</title><p>Morphologically, <italic><tp:taxon-name><tp:taxon-name-part taxon-name-part-type="genus" reg="Myxarium">M.</tp:taxon-name-part><tp:taxon-name-part taxon-name-part-type="species" reg="guianense">guianense</tp:taxon-name-part></tp:taxon-name></italic> is most similar to the European <italic><tp:taxon-name><tp:taxon-name-part taxon-name-part-type="genus" reg="Myxarium">Myxarium</tp:taxon-name-part><tp:taxon-name-part taxon-name-part-type="species" reg="minutissimum">minutissimum</tp:taxon-name-part></tp:taxon-name></italic> (Höhn.) Spirin &amp; Trichies. However, the initially pustulate basidiocarps of <italic><tp:taxon-name><tp:taxon-name-part taxon-name-part-type="genus" reg="Myxarium">M.</tp:taxon-name-part><tp:taxon-name-part taxon-name-part-type="species" reg="guianensis">guianensis</tp:taxon-name-part></tp:taxon-name></italic> fuse together completely and produce a crustaceous continuous one, while in <italic><tp:taxon-name><tp:taxon-name-part taxon-name-part-type="genus" reg="Myxarium">M.</tp:taxon-name-part><tp:taxon-name-part taxon-name-part-type="species" reg="minutissimum">minutissimum</tp:taxon-name-part></tp:taxon-name></italic> they fuse only partly, and therefore the compound basidiocarps have a very characteristic reticulate shape. Moreover, <italic><tp:taxon-name><tp:taxon-name-part taxon-name-part-type="genus" reg="Myxarium">M.</tp:taxon-name-part><tp:taxon-name-part taxon-name-part-type="species" reg="guianense">guianense</tp:taxon-name-part></tp:taxon-name></italic> differs from <italic><tp:taxon-name><tp:taxon-name-part taxon-name-part-type="genus" reg="Myxarium">M.</tp:taxon-name-part><tp:taxon-name-part taxon-name-part-type="species" reg="minutissimum">minutissimum</tp:taxon-name-part></tp:taxon-name></italic> in having cystidia. Phylogenetically, these species are not closely related (Figs <xref ref-type="fig" rid="F1">1</xref>, <xref ref-type="fig" rid="F5">5</xref>). Differences between <italic><tp:taxon-name><tp:taxon-name-part taxon-name-part-type="genus" reg="Myxarium">M.</tp:taxon-name-part><tp:taxon-name-part taxon-name-part-type="species" reg="guianense">guianense</tp:taxon-name-part></tp:taxon-name></italic> and <italic><tp:taxon-name><tp:taxon-name-part taxon-name-part-type="genus" reg="Myxarium">M.</tp:taxon-name-part><tp:taxon-name-part taxon-name-part-type="species" reg="inconspicuum">inconspicuum</tp:taxon-name-part></tp:taxon-name></italic> are discussed under the latter species. <italic><tp:taxon-name><tp:taxon-name-part taxon-name-part-type="genus" reg="Myxarium">Myxarium</tp:taxon-name-part><tp:taxon-name-part taxon-name-part-type="species" reg="guianense">guianense</tp:taxon-name-part></tp:taxon-name></italic> is so far known from the type locality in French Guiana.</p></tp:treatment-sec><tp:treatment-sec><!--Section generated to contain objects referenced in tp:taxon-treatment.--><fig id="F6" position="float" orientation="portrait"><object-id xmlns:xlink="http://www.w3.org/1999/xlink" content-type="doi" xlink:type="simple">10.3897/mycokeys.120.155492.figure6</object-id><object-id xmlns:xlink="http://www.w3.org/1999/xlink" content-type="arpha" xlink:type="simple">D1BF372E-DF15-5D46-B4BA-AD515C7F12BC</object-id><label>Figure 6.</label><caption><p>Basidiocarps of: <bold>A.</bold><italic><tp:taxon-name><tp:taxon-name-part taxon-name-part-type="genus" reg="Hydrophana">Hydrophana</tp:taxon-name-part><tp:taxon-name-part taxon-name-part-type="species" reg="trichiesiana">trichiesiana</tp:taxon-name-part></tp:taxon-name></italic> (holotype); <bold>B.</bold><italic><tp:taxon-name><tp:taxon-name-part taxon-name-part-type="genus" reg="Mycostilla">Mycostilla</tp:taxon-name-part><tp:taxon-name-part taxon-name-part-type="species" reg="chromatica">chromatica</tp:taxon-name-part></tp:taxon-name></italic> (holotype); <bold>C.</bold><italic><tp:taxon-name><tp:taxon-name-part taxon-name-part-type="genus" reg="Myxarium">Myxarium</tp:taxon-name-part><tp:taxon-name-part taxon-name-part-type="species" reg="guianense">guianense</tp:taxon-name-part></tp:taxon-name></italic> (holotype); <bold>D.</bold><italic><tp:taxon-name><tp:taxon-name-part taxon-name-part-type="genus" reg="Protoacia">Protoacia</tp:taxon-name-part><tp:taxon-name-part taxon-name-part-type="species" reg="reliqua">reliqua</tp:taxon-name-part></tp:taxon-name></italic> (holotype); <bold>E.</bold><italic><tp:taxon-name><tp:taxon-name-part taxon-name-part-type="genus" reg="Protohydnum">Protohydnum</tp:taxon-name-part><tp:taxon-name-part taxon-name-part-type="species" reg="erumpens">erumpens</tp:taxon-name-part></tp:taxon-name></italic> (holotype); <bold>F.</bold><italic><tp:taxon-name><tp:taxon-name-part taxon-name-part-type="genus" reg="Protohydnum">P.</tp:taxon-name-part><tp:taxon-name-part taxon-name-part-type="species" reg="livescens">livescens</tp:taxon-name-part></tp:taxon-name></italic> (specimen Spirin 15619); <bold>G.</bold><italic><tp:taxon-name><tp:taxon-name-part taxon-name-part-type="genus" reg="Protomerulius">Protomerulius</tp:taxon-name-part><tp:taxon-name-part taxon-name-part-type="species" reg="amiliavi">amiliavi</tp:taxon-name-part></tp:taxon-name></italic> (holotype); <bold>H.</bold><italic><tp:taxon-name><tp:taxon-name-part taxon-name-part-type="genus" reg="Protomerulius">P.</tp:taxon-name-part><tp:taxon-name-part taxon-name-part-type="species" reg="deceptorius">deceptorius</tp:taxon-name-part></tp:taxon-name></italic> (specimen Spirin 16784). Scale bar: 1 cm.</p></caption><graphic xmlns:xlink="http://www.w3.org/1999/xlink" xlink:href="mycokeys-120-339-g006.jpg" position="float" orientation="portrait" xlink:type="simple" id="oo_1397287.jpg"><uri content-type="original_file" xlink:type="simple">https://binary.pensoft.net/fig/1397287</uri></graphic></fig><fig id="F8" position="float" orientation="portrait"><object-id xmlns:xlink="http://www.w3.org/1999/xlink" content-type="doi" xlink:type="simple">10.3897/mycokeys.120.155492.figure8</object-id><object-id xmlns:xlink="http://www.w3.org/1999/xlink" content-type="arpha" xlink:type="simple">31CF537D-D428-5F0F-BA03-07B5CB8E6A69</object-id><label>Figure 8.</label><caption><p>Basidiospores of: <bold>A.</bold><italic><tp:taxon-name><tp:taxon-name-part taxon-name-part-type="genus" reg="Elmericium">Elmericium</tp:taxon-name-part><tp:taxon-name-part taxon-name-part-type="species" reg="alabastrinum">alabastrinum</tp:taxon-name-part></tp:taxon-name></italic> (holotype); <bold>B.</bold><italic><tp:taxon-name><tp:taxon-name-part taxon-name-part-type="genus" reg="Hydrophana">Hydrophana</tp:taxon-name-part><tp:taxon-name-part taxon-name-part-type="species" reg="fessula">fessula</tp:taxon-name-part></tp:taxon-name></italic> (holotype); <bold>C.</bold><italic><tp:taxon-name><tp:taxon-name-part taxon-name-part-type="genus" reg="Hydrophana">H.</tp:taxon-name-part><tp:taxon-name-part taxon-name-part-type="species" reg="trichiesiana">trichiesiana</tp:taxon-name-part></tp:taxon-name></italic> (holotype); <bold>D.</bold><italic><tp:taxon-name><tp:taxon-name-part taxon-name-part-type="genus" reg="Mycostilla">Mycostilla</tp:taxon-name-part><tp:taxon-name-part taxon-name-part-type="species" reg="chromatica">chromatica</tp:taxon-name-part></tp:taxon-name></italic> (holotype); <bold>E.</bold><italic><tp:taxon-name><tp:taxon-name-part taxon-name-part-type="genus" reg="Myxarium">M.</tp:taxon-name-part><tp:taxon-name-part taxon-name-part-type="species" reg="guianense">guianense</tp:taxon-name-part></tp:taxon-name></italic> (holotype); <bold>F.</bold><italic><tp:taxon-name><tp:taxon-name-part taxon-name-part-type="genus" reg="Myxarium">M.</tp:taxon-name-part><tp:taxon-name-part taxon-name-part-type="species" reg="inconspicuum">inconspicuum</tp:taxon-name-part></tp:taxon-name></italic> (holotype); <bold>G.</bold><italic><tp:taxon-name><tp:taxon-name-part taxon-name-part-type="genus" reg="Protoacia">Protoacia</tp:taxon-name-part><tp:taxon-name-part taxon-name-part-type="species" reg="crispans">crispans</tp:taxon-name-part></tp:taxon-name></italic> (holotype); <bold>H.</bold><italic><tp:taxon-name><tp:taxon-name-part taxon-name-part-type="genus" reg="Protoacia">P.</tp:taxon-name-part><tp:taxon-name-part taxon-name-part-type="species" reg="reliqua">reliqua</tp:taxon-name-part></tp:taxon-name></italic> (holotype). Scale bar: 10 µm.</p></caption><graphic xmlns:xlink="http://www.w3.org/1999/xlink" xlink:href="mycokeys-120-339-g008.jpg" position="float" orientation="portrait" xlink:type="simple" id="oo_1397289.jpg"><uri content-type="original_file" xlink:type="simple">https://binary.pensoft.net/fig/1397289</uri></graphic></fig><fig id="F1" position="float" orientation="portrait"><object-id xmlns:xlink="http://www.w3.org/1999/xlink" content-type="doi" xlink:type="simple">10.3897/mycokeys.120.155492.figure1</object-id><object-id xmlns:xlink="http://www.w3.org/1999/xlink" content-type="arpha" xlink:type="simple">74BEA2F1-4BB6-5D5D-AFE9-1CDDB4BA2C36</object-id><label>Figure 1.</label><caption><p>Bayesian majority-rule consensus ITS + LSU-based tree of the <tp:taxon-name><tp:taxon-name-part taxon-name-part-type="order">Auriculariales</tp:taxon-name-part></tp:taxon-name> overlaid with bootstrap support values from the maximum likelihood analysis. Support values are given as Bayesian posterior probabilities / ML bootstrap percentages. Species with stalked basidia are marked with a red X. I – <tp:taxon-name><tp:taxon-name-part taxon-name-part-type="genus" reg="Protohydnum">Protohydnum</tp:taxon-name-part></tp:taxon-name> clade; II – <tp:taxon-name><tp:taxon-name-part taxon-name-part-type="genus" reg="Elmerina">Elmerina</tp:taxon-name-part></tp:taxon-name> clade; III – <tp:taxon-name><tp:taxon-name-part taxon-name-part-type="genus" reg="Hydrophana">Hydrophana</tp:taxon-name-part></tp:taxon-name> clade; IV – <tp:taxon-name><tp:taxon-name-part taxon-name-part-type="genus" reg="Endoperplexa">Endoperplexa</tp:taxon-name-part></tp:taxon-name> – <tp:taxon-name><tp:taxon-name-part taxon-name-part-type="genus" reg="Mycostilla">Mycostilla</tp:taxon-name-part></tp:taxon-name> clade; V – <tp:taxon-name><tp:taxon-name-part taxon-name-part-type="genus" reg="Protoacia">Protoacia</tp:taxon-name-part></tp:taxon-name> – <tp:taxon-name><tp:taxon-name-part taxon-name-part-type="genus" reg="Gelacantha">Gelacantha</tp:taxon-name-part></tp:taxon-name> clade; VI – <tp:taxon-name><tp:taxon-name-part taxon-name-part-type="genus" reg="Protomerulius">Protomerulius</tp:taxon-name-part></tp:taxon-name> clade; VII – <tp:taxon-name><tp:taxon-name-part taxon-name-part-type="genus" reg="Myxarium">Myxarium</tp:taxon-name-part></tp:taxon-name> clade. The <tp:taxon-name><tp:taxon-name-part taxon-name-part-type="order">Sebacinales</tp:taxon-name-part></tp:taxon-name> (<italic><tp:taxon-name><tp:taxon-name-part taxon-name-part-type="genus" reg="Ditangium">Ditangium</tp:taxon-name-part></tp:taxon-name></italic> P. Karst., <italic><tp:taxon-name><tp:taxon-name-part taxon-name-part-type="genus" reg="Sebacina">Sebacina</tp:taxon-name-part></tp:taxon-name></italic>, and <italic><tp:taxon-name><tp:taxon-name-part taxon-name-part-type="genus" reg="Serendipita">Serendipita</tp:taxon-name-part></tp:taxon-name></italic> P. Roberts spp.) and <italic><tp:taxon-name><tp:taxon-name-part taxon-name-part-type="genus" reg="Exidiopsis">Exidiopsis</tp:taxon-name-part><tp:taxon-name-part taxon-name-part-type="species" reg="gloeophora">gloeophora</tp:taxon-name-part></tp:taxon-name></italic> were used as outgroups.</p></caption><graphic xmlns:xlink="http://www.w3.org/1999/xlink" xlink:href="mycokeys-120-339-g001.jpg" position="float" orientation="portrait" xlink:type="simple" id="oo_1397282.jpg"><uri content-type="original_file" xlink:type="simple">https://binary.pensoft.net/fig/1397282</uri></graphic></fig><fig id="F5" position="float" orientation="portrait"><object-id xmlns:xlink="http://www.w3.org/1999/xlink" content-type="doi" xlink:type="simple">10.3897/mycokeys.120.155492.figure5</object-id><object-id xmlns:xlink="http://www.w3.org/1999/xlink" content-type="arpha" xlink:type="simple">0FD8159D-D71C-5855-AFD9-9483CB855B4A</object-id><label>Figure 5.</label><caption><p>Bayesian majority-rule consensus ITS-based tree of the <tp:taxon-name><tp:taxon-name-part taxon-name-part-type="genus" reg="Myxarium">Myxarium</tp:taxon-name-part></tp:taxon-name> clade. Support values are given as Bayesian posterior probabilities. <italic><tp:taxon-name><tp:taxon-name-part taxon-name-part-type="genus" reg="Myxarium">Myxarium</tp:taxon-name-part><tp:taxon-name-part taxon-name-part-type="species" reg="crystallinum">crystallinum</tp:taxon-name-part></tp:taxon-name></italic> was used as an outgroup.</p></caption><graphic xmlns:xlink="http://www.w3.org/1999/xlink" xlink:href="mycokeys-120-339-g005.jpg" position="float" orientation="portrait" xlink:type="simple" id="oo_1397286.jpg"><uri content-type="original_file" xlink:type="simple">https://binary.pensoft.net/fig/1397286</uri></graphic></fig></tp:treatment-sec></tp:taxon-treatment>
