# Supplementary material for: ﻿Additions to the taxonomy of the Auriculariales (Basidiomycota) with pedunculate basidia
Source: MycoKeys. 2025 Aug 19;120:339–92. doi: 10.3897/mycokeys.120.155492 (PMC12381581; doi:10.3897/mycokeys.120.155492)
Supplement: XML Treatment for Myxarium legonii [file mycokeys.120.155492-treatment12.xml]

<!DOCTYPE tp:taxon-treatment
  PUBLIC "-//TaxonX//DTD Taxonomic Treatment Publishing DTD v0 20100105//EN" "tax-treatment-NSO.dtd">
<tp:taxon-treatment xmlns:tp="http://www.plazi.org/taxpub"><tp:treatment-meta><kwd-group><label>Taxon classification</label><kwd>
              <named-content content-type="kingdom">Fungi</named-content>
            </kwd><kwd>
              <named-content content-type="order">Auriculariales</named-content>
            </kwd></kwd-group><mixed-citation publication-type="journal"><person-group><name><surname>Spirin</surname><given-names>Viacheslav</given-names></name><name><surname>Malysheva</surname><given-names>Vera</given-names></name><name><surname>Viner</surname><given-names>Ilya</given-names></name><name><surname>Alvarenga</surname><given-names>Renato Lúcio Mendes</given-names></name><name><surname>Grebenc</surname><given-names>Tine</given-names></name><name><surname>Gruhn</surname><given-names>Gérald</given-names></name><name><surname>Savchenko</surname><given-names>Anton</given-names></name><name><surname>Grootmyers</surname><given-names>Django</given-names></name><name><surname>Ryvarden</surname><given-names>Leif</given-names></name><name><surname>Vlasák</surname><given-names>Josef</given-names></name><name><surname>Larsson</surname><given-names>Karl-Henrik</given-names></name><name><surname>Nilsson</surname><given-names>R. Henrik</given-names></name></person-group><article-title>﻿Additions to the taxonomy of the <italic><tp:taxon-name><tp:taxon-name-part taxon-name-part-type="order">Auriculariales</tp:taxon-name-part></tp:taxon-name></italic> (<tp:taxon-name><tp:taxon-name-part taxon-name-part-type="phylum">Basidiomycota</tp:taxon-name-part></tp:taxon-name>) with pedunculate basidia</article-title><source>MycoKeys</source><day>19</day><month>08</month><year>2025</year><volume>120</volume><fpage>339</fpage><lpage>392</lpage><pub-id pub-id-type="doi">10.3897/mycokeys.120.155492</pub-id></mixed-citation></tp:treatment-meta><tp:nomenclature><label>﻿</label><tp:taxon-name>
            <object-id xmlns:xlink="http://www.w3.org/1999/xlink" content-type="arpha" xlink:type="simple">0B4CDC59-38C2-5014-B737-D159FF4CC744</object-id>
            <tp:taxon-name-part taxon-name-part-type="genus" reg="Myxarium">Myxarium</tp:taxon-name-part>
            <tp:taxon-name-part taxon-name-part-type="species" reg="legonii">legonii</tp:taxon-name-part>
          </tp:taxon-name><tp:taxon-authority>(P. Roberts) P. Roberts, Nordic Journal of Botany 37 (e02394): 15, 2019.</tp:taxon-authority><xref ref-type="fig" rid="F9">Fig. 9A, B, D</xref><tp:nomenclature-citation-list><tp:nomenclature-citation><tp:taxon-name>
                <tp:taxon-name-part taxon-name-part-type="genus" reg="Stypella"/>
                <tp:taxon-name-part taxon-name-part-type="species" reg="legonii"/>
              </tp:taxon-name><comment>≡ <tp:taxon-name><tp:taxon-name-part taxon-name-part-type="genus" reg="Stypella">Stypella</tp:taxon-name-part><tp:taxon-name-part taxon-name-part-type="species" reg="legonii">legonii</tp:taxon-name-part></tp:taxon-name> P. Roberts, Mycotaxon 69: 228, 1998. Holotype. United Kingdom. England: Surrey, Runnymede, Cooper’s Hill, <tp:taxon-name><tp:taxon-name-part taxon-name-part-type="genus" reg="Ulmus">Ulmus</tp:taxon-name-part></tp:taxon-name> sp., 5.III.1988 Legon (K(M) 49367). </comment></tp:nomenclature-citation></tp:nomenclature-citation-list></tp:nomenclature><tp:treatment-sec sec-type="description" id="SECID0ES1CI"><title>Description.</title><p>Basidiocarps effused, covering a few mm, semitranslucent, gelatinous, whitish or greyish, adnate; hymenophore hydnoid, spines regularly arranged, acute, single or fasciculate, 0.1–0.5 mm long, 5–7 per mm; subiculum first watery greyish, semitranslucent, then whitish, opaque, sometimes shining, 0.02–0.05 mm thick; margin gradually thinning-out. Hyphal structure monomitic, hyphae hyaline, clamped; subicular hyphae thin-walled, predominantly subparallel, 1–3 μm in diam., tramal hyphae subparallel, subhymenial hyphae ascending, very thin-walled, and quickly collapsing, (1.2–) 1.6–2.6 (–3.2) μm in diam. (n = 60/3). Acicular crystals abundant among hyphal tissues, often aggregated in large groups up to 20 μm in the widest dimension. Hyphidia abundant, simple to branched, 1–1.5 μm in diam. at the apical part, distributed among basidia. Basidia four-celled, longitudinally septate, broadly ellipsoid to subglobose, pedunculate, (6.7–) 6.8–9.5 (–9.8) × (5.3–) 5.8–7.3 (–7.4) μm (n = 32/3), scattered, stalk up to 12 × 2–2.5 μm, sterigmata up to 7 × 1.5–2 μm. Basidiospores cylindrical to broadly cylindrical, often slightly curved, (4.6–) 4.9–7.6 (–8.2) × (2.6–) 2.7–4.0 (–4.4) μm (n = 90/3), L = 5.50–6.28, W = 3.29–3.35, Q’ = (1.4–) 1.5–2.3 (–2.6), Q = 1.68–1.89.</p></tp:treatment-sec><tp:treatment-sec sec-type="distribution" id="SECID0EX1CI"><title>Distribution and ecology.</title><p>Europe (France, Spain, United Kingdom); strongly decomposed wood of angiosperms.</p></tp:treatment-sec><tp:treatment-sec sec-type="remarks" id="SECID0E31CI"><title>Remarks.</title><p>Originally described as a member of <italic><tp:taxon-name><tp:taxon-name-part taxon-name-part-type="genus" reg="Stypella">Stypella</tp:taxon-name-part></tp:taxon-name></italic> Möller (<xref ref-type="bibr" rid="B39">Roberts 1998</xref>), the species was recently moved to <italic><tp:taxon-name><tp:taxon-name-part taxon-name-part-type="genus" reg="Myxarium">Myxarium</tp:taxon-name-part></tp:taxon-name></italic> (<xref ref-type="bibr" rid="B48">Spirin et al. 2019b</xref>). The species was, however, accepted as a species complex because available ITS sequences showed clear differences between the European and North American specimens. In the present study, the latter are excluded from our concept of <italic><tp:taxon-name><tp:taxon-name-part taxon-name-part-type="genus" reg="Myxarium">M.</tp:taxon-name-part><tp:taxon-name-part taxon-name-part-type="species" reg="legonii">legonii</tp:taxon-name-part></tp:taxon-name></italic> and assigned to <italic><tp:taxon-name><tp:taxon-name-part taxon-name-part-type="genus" reg="Myxarium">M.</tp:taxon-name-part><tp:taxon-name-part taxon-name-part-type="species" reg="spiniferum">spiniferum</tp:taxon-name-part></tp:taxon-name></italic>, described below.</p><p>Here we reassess <italic><tp:taxon-name><tp:taxon-name-part taxon-name-part-type="genus" reg="Myxarium">M.</tp:taxon-name-part><tp:taxon-name-part taxon-name-part-type="species" reg="legonii">legonii</tp:taxon-name-part></tp:taxon-name></italic> based on newly collected specimens from the western part of Europe, as well as a specimen collected in the <italic>locus classicus</italic>. We found the latter (TAAM 132119) to be morphologically identical to three recent specimens from France and Spain, of which one was sequenced. These all have considerably larger basidiospores than indicated in the protologue (where they were presumably measured from a spore print) and possess abundant acicular crystals in all parts of the basidiocarps (Fig. <xref ref-type="fig" rid="F9">9</xref>). Phylogenetic analysis shows that the specimen Spirin 9511, treated as <italic><tp:taxon-name><tp:taxon-name-part taxon-name-part-type="genus" reg="Myxarium">M.</tp:taxon-name-part><tp:taxon-name-part taxon-name-part-type="species" reg="legonii">legonii</tp:taxon-name-part></tp:taxon-name></italic> in our earlier study (<xref ref-type="bibr" rid="B48">Spirin et al. 2019b</xref>), is not conspecific with the rest of the European collections. This specimen from the European part of Russia has smaller basidia and shorter basidiospores than other European specimens of <italic><tp:taxon-name><tp:taxon-name-part taxon-name-part-type="genus" reg="Myxarium">M.</tp:taxon-name-part><tp:taxon-name-part taxon-name-part-type="species" reg="legonii">legonii</tp:taxon-name-part></tp:taxon-name></italic>, and it lacks crystals. However, all these differences may be age-dependent, and we are therefore unwilling to introduce a new species for this specimen without additional sampling. <italic><tp:taxon-name><tp:taxon-name-part taxon-name-part-type="genus" reg="Myxarium">Myxarium</tp:taxon-name-part><tp:taxon-name-part taxon-name-part-type="species" reg="legonii">legonii</tp:taxon-name-part></tp:taxon-name></italic> was also reported from Malawi (<xref ref-type="bibr" rid="B48">Spirin et al. 2019b</xref>). The identity of this material should be clarified with more specimens from southern Africa.</p></tp:treatment-sec><tp:treatment-sec><!--Section generated to contain objects referenced in tp:taxon-treatment.--><fig id="F9" position="float" orientation="portrait"><object-id xmlns:xlink="http://www.w3.org/1999/xlink" content-type="doi" xlink:type="simple">10.3897/mycokeys.120.155492.figure9</object-id><object-id xmlns:xlink="http://www.w3.org/1999/xlink" content-type="arpha" xlink:type="simple">C7E8C37D-517E-532E-BBFC-EE54EE07654F</object-id><label>Figure 9.</label><caption><p>Microscopic structures of the <italic><tp:taxon-name><tp:taxon-name-part taxon-name-part-type="genus" reg="Myxarium">Myxarium</tp:taxon-name-part><tp:taxon-name-part taxon-name-part-type="species" reg="legonii">legonii</tp:taxon-name-part></tp:taxon-name></italic> complex: <bold>A.</bold><italic><tp:taxon-name><tp:taxon-name-part taxon-name-part-type="genus" reg="Myxarium">Myxarium</tp:taxon-name-part><tp:taxon-name-part taxon-name-part-type="species" reg="legonii">legonii</tp:taxon-name-part></tp:taxon-name></italic> (specimen Spirin 16419) (hymenial cells and subhymenial hyphae); <bold>B.</bold><italic><tp:taxon-name><tp:taxon-name-part taxon-name-part-type="genus" reg="Myxarium">M.</tp:taxon-name-part><tp:taxon-name-part taxon-name-part-type="species" reg="legonii">legonii</tp:taxon-name-part></tp:taxon-name></italic> (specimen Spirin 16419) (crystals); <bold>C.</bold><italic><tp:taxon-name><tp:taxon-name-part taxon-name-part-type="genus" reg="Myxarium">M.</tp:taxon-name-part><tp:taxon-name-part taxon-name-part-type="species" reg="denticulatum">denticulatum</tp:taxon-name-part></tp:taxon-name></italic> (holotype) (basidiospores); <bold>D.</bold><italic><tp:taxon-name><tp:taxon-name-part taxon-name-part-type="genus" reg="Myxarium">M.</tp:taxon-name-part><tp:taxon-name-part taxon-name-part-type="species" reg="legonii">legonii</tp:taxon-name-part></tp:taxon-name></italic> (specimen TAAM 132119) (basidiospores); <bold>E.</bold><italic><tp:taxon-name><tp:taxon-name-part taxon-name-part-type="genus" reg="Myxarium">M.</tp:taxon-name-part><tp:taxon-name-part taxon-name-part-type="species" reg="spiniferum">spiniferum</tp:taxon-name-part></tp:taxon-name></italic> (holotype) (basidiospores). Scale bar: 10 µm.</p></caption><graphic xmlns:xlink="http://www.w3.org/1999/xlink" xlink:href="mycokeys-120-339-g009.jpg" position="float" orientation="portrait" xlink:type="simple" id="oo_1397290.jpg"><uri content-type="original_file" xlink:type="simple">https://binary.pensoft.net/fig/1397290</uri></graphic></fig></tp:treatment-sec><ref-list><ref id="B39"><mixed-citation xmlns:xlink="http://www.w3.org/1999/xlink" xlink:type="simple"><person-group><name name-style="western"><surname>Roberts</surname><given-names>P</given-names></name></person-group> (<year>1998</year>) <article-title>A revision of the genera <italic><tp:taxon-name><tp:taxon-name-part taxon-name-part-type="genus">Heterochaetella</tp:taxon-name-part></tp:taxon-name></italic>, <italic><tp:taxon-name><tp:taxon-name-part taxon-name-part-type="genus">Myxarium</tp:taxon-name-part></tp:taxon-name></italic>, <italic><tp:taxon-name><tp:taxon-name-part taxon-name-part-type="genus">Protodontia</tp:taxon-name-part></tp:taxon-name></italic>, and <italic><tp:taxon-name><tp:taxon-name-part taxon-name-part-type="genus">Stypella</tp:taxon-name-part></tp:taxon-name></italic> (heterobasidiomycetes).</article-title><source>Mycotaxon</source><volume>69</volume>: <fpage>209</fpage>–<lpage>248</lpage>.</mixed-citation></ref><ref id="B48"><mixed-citation xmlns:xlink="http://www.w3.org/1999/xlink" xlink:type="simple"><person-group><name name-style="western"><surname>Spirin</surname><given-names>V</given-names></name><name name-style="western"><surname>Malysheva</surname><given-names>V</given-names></name><name name-style="western"><surname>Roberts</surname><given-names>P</given-names></name><name name-style="western"><surname>Trichies</surname><given-names>G</given-names></name><name name-style="western"><surname>Savchenko</surname><given-names>A</given-names></name><name name-style="western"><surname>Larsson</surname><given-names>KH</given-names></name></person-group> (<year>2019b</year>) A convolute diversity of the <tp:taxon-name><tp:taxon-name-part taxon-name-part-type="order">Auriculariales</tp:taxon-name-part></tp:taxon-name> (<tp:taxon-name><tp:taxon-name-part taxon-name-part-type="class">Agaricomycetes</tp:taxon-name-part></tp:taxon-name>, <tp:taxon-name><tp:taxon-name-part taxon-name-part-type="phylum">Basidiomycota</tp:taxon-name-part></tp:taxon-name>) with sphaeropedunculate basidia. Nordic Journal of Botany 37(e02394): 1–26. <ext-link xlink:href="10.1111/njb.02394" ext-link-type="doi" xlink:type="simple">https://doi.org/10.1111/njb.02394</ext-link></mixed-citation></ref></ref-list></tp:taxon-treatment>
