# Supplementary material for: ﻿Additions to the taxonomy of the Auriculariales (Basidiomycota) with pedunculate basidia
Source: MycoKeys. 2025 Aug 19;120:339–92. doi: 10.3897/mycokeys.120.155492 (PMC12381581; doi:10.3897/mycokeys.120.155492)
Supplement: XML Treatment for Myxarium spiniferum [file mycokeys.120.155492-treatment13.xml]

<!DOCTYPE tp:taxon-treatment
  PUBLIC "-//TaxonX//DTD Taxonomic Treatment Publishing DTD v0 20100105//EN" "tax-treatment-NSO.dtd">
<tp:taxon-treatment xmlns:tp="http://www.plazi.org/taxpub"><tp:treatment-meta><kwd-group><label>Taxon classification</label><kwd>
              <named-content content-type="kingdom">Fungi</named-content>
            </kwd><kwd>
              <named-content content-type="order">Auriculariales</named-content>
            </kwd></kwd-group><mixed-citation publication-type="journal"><person-group><name><surname>Spirin</surname><given-names>Viacheslav</given-names></name><name><surname>Malysheva</surname><given-names>Vera</given-names></name><name><surname>Viner</surname><given-names>Ilya</given-names></name><name><surname>Alvarenga</surname><given-names>Renato Lúcio Mendes</given-names></name><name><surname>Grebenc</surname><given-names>Tine</given-names></name><name><surname>Gruhn</surname><given-names>Gérald</given-names></name><name><surname>Savchenko</surname><given-names>Anton</given-names></name><name><surname>Grootmyers</surname><given-names>Django</given-names></name><name><surname>Ryvarden</surname><given-names>Leif</given-names></name><name><surname>Vlasák</surname><given-names>Josef</given-names></name><name><surname>Larsson</surname><given-names>Karl-Henrik</given-names></name><name><surname>Nilsson</surname><given-names>R. Henrik</given-names></name></person-group><article-title>﻿Additions to the taxonomy of the <italic><tp:taxon-name><tp:taxon-name-part taxon-name-part-type="order">Auriculariales</tp:taxon-name-part></tp:taxon-name></italic> (<tp:taxon-name><tp:taxon-name-part taxon-name-part-type="phylum">Basidiomycota</tp:taxon-name-part></tp:taxon-name>) with pedunculate basidia</article-title><source>MycoKeys</source><day>19</day><month>08</month><year>2025</year><volume>120</volume><fpage>339</fpage><lpage>392</lpage><pub-id pub-id-type="doi">10.3897/mycokeys.120.155492</pub-id></mixed-citation></tp:treatment-meta><tp:nomenclature><label>﻿</label><tp:taxon-name>
            <object-id xmlns:xlink="http://www.w3.org/1999/xlink" content-type="arpha" xlink:type="simple">82452FD4-8764-50E9-8EE2-DCB4CF539DE6</object-id>
            <tp:taxon-name-part taxon-name-part-type="genus" reg="Myxarium">Myxarium</tp:taxon-name-part>
            <tp:taxon-name-part taxon-name-part-type="species" reg="spiniferum">spiniferum</tp:taxon-name-part>
            <object-id xmlns:xlink="http://www.w3.org/1999/xlink" content-type="mycobank" xlink:type="simple">858665</object-id>
          </tp:taxon-name><tp:taxon-authority>Spirin &amp; V. Malysheva</tp:taxon-authority><tp:taxon-status xmlns:xlink="http://www.w3.org/1999/xlink" xlink:type="simple">sp. nov.</tp:taxon-status><xref ref-type="fig" rid="F9">Fig. 9E</xref></tp:nomenclature><tp:treatment-sec sec-type="Holotype" id="SECID0EY6CI"><title>Holotype.</title><p>Canada. Alberta: Edmonton, Louise McKinney Riverfront Park, <italic><tp:taxon-name><tp:taxon-name-part taxon-name-part-type="genus" reg="Populus">Populus</tp:taxon-name-part><tp:taxon-name-part taxon-name-part-type="species" reg="alba">alba</tp:taxon-name-part></tp:taxon-name></italic> (rotten decorticated log), 28.VII.2015 Spirin 8986* (H, isotype – LE).</p></tp:treatment-sec><tp:treatment-sec sec-type="etymology" id="SECID0EJADI"><title>Etymology.</title><p>Spiniferum (Lat., adj.) – bearing spines.</p></tp:treatment-sec><tp:treatment-sec sec-type="description" id="SECID0EOADI"><title>Description.</title><p>Basidiocarps effused, up to 3 cm in widest dimension, semitranslucent, gelatinous, whitish or greyish, adnate; hymenophore hydnoid, spines regularly arranged, acute, single or fasciculate, 0.1–0.6 mm long, 5–7 per mm; subiculum first watery greyish, semitranslucent, then whitish, opaque, 0.02–0.05 mm thick; margin gradually thinning-out. Hyphal structure monomitic, hyphae hyaline, clamped; subicular hyphae thin-walled, predominantly subparallel, 1–2 μm in diam., tramal hyphae subparallel, subhymenial hyphae ascending, very thin-walled, and quickly collapsing, (1.6–) 1.9–3.0 (–3.1) μm in diam. (n = 20/1). Acicular crystals quite rare, spread among hyphal tissues, often aggregated in large groups up to 20 μm in the widest dimension. Hyphidia occasionally present, simple to sparsely branched, 1–1.5 μm in diam. at the apical part, distributed among basidia. Basidia four-celled, longitudinally septate, broadly ellipsoid to subglobose, pedunculate, (6.0–) 6.8–8.8 (–9.2) × (5.3–) 5.8–6.9 (–7.0) μm (n = 20/1), partly glued together and often forming a continuous layer, stalk up to 8 × 2 μm, sterigmata up to 10 × 1.8–2.5 μm. Basidiospores cylindrical to broadly cylindrical, occasionally slightly curved, (4.1–) 4.3–5.8 (–5.9) × (2.3–) 2.5–3.7 (–3.8) μm (n = 90/3), L = 5.19–5.27, W = 2.98–3.13, Q’ = (1.4–) 1.5–2.1 (–2.2), Q = 1.70–1.75.</p></tp:treatment-sec><tp:treatment-sec sec-type="distribution" id="SECID0ETADI"><title>Distribution and ecology.</title><p>North America (Canada – Alberta, USA – New York, Tennessee); strongly decomposed wood of angiosperms.</p></tp:treatment-sec><tp:treatment-sec sec-type="remarks" id="SECID0EYADI"><title>Remarks.</title><p><italic><tp:taxon-name><tp:taxon-name-part taxon-name-part-type="genus" reg="Myxarium">Myxarium</tp:taxon-name-part><tp:taxon-name-part taxon-name-part-type="species" reg="spiniferum">spiniferum</tp:taxon-name-part></tp:taxon-name></italic> is described here as the North American sibling species of <italic><tp:taxon-name><tp:taxon-name-part taxon-name-part-type="genus" reg="Myxarium">M.</tp:taxon-name-part><tp:taxon-name-part taxon-name-part-type="species" reg="legonii">legonii</tp:taxon-name-part></tp:taxon-name></italic>. Morphologically, it differs from the latter species in having smaller basidiospores. The photograph of <italic><tp:taxon-name><tp:taxon-name-part taxon-name-part-type="genus" reg="Myxarium">M.</tp:taxon-name-part><tp:taxon-name-part taxon-name-part-type="species" reg="legonii">legonii</tp:taxon-name-part></tp:taxon-name></italic> in <xref ref-type="bibr" rid="B48">Spirin et al. (2019b)</xref> belongs to <italic><tp:taxon-name><tp:taxon-name-part taxon-name-part-type="genus" reg="Myxarium">M.</tp:taxon-name-part><tp:taxon-name-part taxon-name-part-type="species" reg="spiniferum">spiniferum</tp:taxon-name-part></tp:taxon-name></italic>.</p></tp:treatment-sec><tp:treatment-sec><!--Section generated to contain objects referenced in tp:taxon-treatment.--><fig id="F9" position="float" orientation="portrait"><object-id xmlns:xlink="http://www.w3.org/1999/xlink" content-type="doi" xlink:type="simple">10.3897/mycokeys.120.155492.figure9</object-id><object-id xmlns:xlink="http://www.w3.org/1999/xlink" content-type="arpha" xlink:type="simple">C7E8C37D-517E-532E-BBFC-EE54EE07654F</object-id><label>Figure 9.</label><caption><p>Microscopic structures of the <italic><tp:taxon-name><tp:taxon-name-part taxon-name-part-type="genus" reg="Myxarium">Myxarium</tp:taxon-name-part><tp:taxon-name-part taxon-name-part-type="species" reg="legonii">legonii</tp:taxon-name-part></tp:taxon-name></italic> complex: <bold>A.</bold><italic><tp:taxon-name><tp:taxon-name-part taxon-name-part-type="genus" reg="Myxarium">Myxarium</tp:taxon-name-part><tp:taxon-name-part taxon-name-part-type="species" reg="legonii">legonii</tp:taxon-name-part></tp:taxon-name></italic> (specimen Spirin 16419) (hymenial cells and subhymenial hyphae); <bold>B.</bold><italic><tp:taxon-name><tp:taxon-name-part taxon-name-part-type="genus" reg="Myxarium">M.</tp:taxon-name-part><tp:taxon-name-part taxon-name-part-type="species" reg="legonii">legonii</tp:taxon-name-part></tp:taxon-name></italic> (specimen Spirin 16419) (crystals); <bold>C.</bold><italic><tp:taxon-name><tp:taxon-name-part taxon-name-part-type="genus" reg="Myxarium">M.</tp:taxon-name-part><tp:taxon-name-part taxon-name-part-type="species" reg="denticulatum">denticulatum</tp:taxon-name-part></tp:taxon-name></italic> (holotype) (basidiospores); <bold>D.</bold><italic><tp:taxon-name><tp:taxon-name-part taxon-name-part-type="genus" reg="Myxarium">M.</tp:taxon-name-part><tp:taxon-name-part taxon-name-part-type="species" reg="legonii">legonii</tp:taxon-name-part></tp:taxon-name></italic> (specimen TAAM 132119) (basidiospores); <bold>E.</bold><italic><tp:taxon-name><tp:taxon-name-part taxon-name-part-type="genus" reg="Myxarium">M.</tp:taxon-name-part><tp:taxon-name-part taxon-name-part-type="species" reg="spiniferum">spiniferum</tp:taxon-name-part></tp:taxon-name></italic> (holotype) (basidiospores). Scale bar: 10 µm.</p></caption><graphic xmlns:xlink="http://www.w3.org/1999/xlink" xlink:href="mycokeys-120-339-g009.jpg" position="float" orientation="portrait" xlink:type="simple" id="oo_1397290.jpg"><uri content-type="original_file" xlink:type="simple">https://binary.pensoft.net/fig/1397290</uri></graphic></fig></tp:treatment-sec><ref-list><ref id="B48"><mixed-citation xmlns:xlink="http://www.w3.org/1999/xlink" xlink:type="simple"><person-group><name name-style="western"><surname>Spirin</surname><given-names>V</given-names></name><name name-style="western"><surname>Malysheva</surname><given-names>V</given-names></name><name name-style="western"><surname>Roberts</surname><given-names>P</given-names></name><name name-style="western"><surname>Trichies</surname><given-names>G</given-names></name><name name-style="western"><surname>Savchenko</surname><given-names>A</given-names></name><name name-style="western"><surname>Larsson</surname><given-names>KH</given-names></name></person-group> (<year>2019b</year>) A convolute diversity of the <tp:taxon-name><tp:taxon-name-part taxon-name-part-type="order">Auriculariales</tp:taxon-name-part></tp:taxon-name> (<tp:taxon-name><tp:taxon-name-part taxon-name-part-type="class">Agaricomycetes</tp:taxon-name-part></tp:taxon-name>, <tp:taxon-name><tp:taxon-name-part taxon-name-part-type="phylum">Basidiomycota</tp:taxon-name-part></tp:taxon-name>) with sphaeropedunculate basidia. Nordic Journal of Botany 37(e02394): 1–26. <ext-link xlink:href="10.1111/njb.02394" ext-link-type="doi" xlink:type="simple">https://doi.org/10.1111/njb.02394</ext-link></mixed-citation></ref></ref-list></tp:taxon-treatment>
