# Supplementary material for: ﻿Additions to the taxonomy of the Auriculariales (Basidiomycota) with pedunculate basidia
Source: MycoKeys. 2025 Aug 19;120:339–92. doi: 10.3897/mycokeys.120.155492 (PMC12381581; doi:10.3897/mycokeys.120.155492)
Supplement: XML Treatment for Protoacia reliqua [file mycokeys.120.155492-treatment16.xml]

<!DOCTYPE tp:taxon-treatment
  PUBLIC "-//TaxonX//DTD Taxonomic Treatment Publishing DTD v0 20100105//EN" "tax-treatment-NSO.dtd">
<tp:taxon-treatment xmlns:tp="http://www.plazi.org/taxpub"><tp:treatment-meta><kwd-group><label>Taxon classification</label><kwd>
              <named-content content-type="kingdom">Fungi</named-content>
            </kwd><kwd>
              <named-content content-type="order">Auriculariales</named-content>
            </kwd></kwd-group><mixed-citation publication-type="journal"><person-group><name><surname>Spirin</surname><given-names>Viacheslav</given-names></name><name><surname>Malysheva</surname><given-names>Vera</given-names></name><name><surname>Viner</surname><given-names>Ilya</given-names></name><name><surname>Alvarenga</surname><given-names>Renato Lúcio Mendes</given-names></name><name><surname>Grebenc</surname><given-names>Tine</given-names></name><name><surname>Gruhn</surname><given-names>Gérald</given-names></name><name><surname>Savchenko</surname><given-names>Anton</given-names></name><name><surname>Grootmyers</surname><given-names>Django</given-names></name><name><surname>Ryvarden</surname><given-names>Leif</given-names></name><name><surname>Vlasák</surname><given-names>Josef</given-names></name><name><surname>Larsson</surname><given-names>Karl-Henrik</given-names></name><name><surname>Nilsson</surname><given-names>R. Henrik</given-names></name></person-group><article-title>﻿Additions to the taxonomy of the <italic><tp:taxon-name><tp:taxon-name-part taxon-name-part-type="order">Auriculariales</tp:taxon-name-part></tp:taxon-name></italic> (<tp:taxon-name><tp:taxon-name-part taxon-name-part-type="phylum">Basidiomycota</tp:taxon-name-part></tp:taxon-name>) with pedunculate basidia</article-title><source>MycoKeys</source><day>19</day><month>08</month><year>2025</year><volume>120</volume><fpage>339</fpage><lpage>392</lpage><pub-id pub-id-type="doi">10.3897/mycokeys.120.155492</pub-id></mixed-citation></tp:treatment-meta><tp:nomenclature><label>﻿</label><tp:taxon-name>
            <object-id xmlns:xlink="http://www.w3.org/1999/xlink" content-type="arpha" xlink:type="simple">11B898B4-741C-596C-A3C8-3E4037109AAA</object-id>
            <tp:taxon-name-part taxon-name-part-type="genus" reg="Protoacia">Protoacia</tp:taxon-name-part>
            <tp:taxon-name-part taxon-name-part-type="species" reg="reliqua">reliqua</tp:taxon-name-part>
            <object-id xmlns:xlink="http://www.w3.org/1999/xlink" content-type="mycobank" xlink:type="simple">858667</object-id>
          </tp:taxon-name><tp:taxon-authority>Grootmyers &amp; Spirin</tp:taxon-authority><tp:taxon-status xmlns:xlink="http://www.w3.org/1999/xlink" xlink:type="simple">sp. nov.</tp:taxon-status><xref ref-type="fig" rid="F6">Figs 6D</xref><xref ref-type="fig" rid="F8">, 8H</xref></tp:nomenclature><tp:treatment-sec sec-type="Holotype" id="SECID0EEQDI"><title>Holotype.</title><p>USA. Tennessee: Anderson Co., Norris, Norris Dam State Park, <italic><tp:taxon-name><tp:taxon-name-part taxon-name-part-type="genus" reg="Juniperus">Juniperus</tp:taxon-name-part><tp:taxon-name-part taxon-name-part-type="species" reg="virginiana">virginiana</tp:taxon-name-part></tp:taxon-name></italic> (fallen decorticated log), 20.VII.2021 Grootmyers 21072014* (H).</p></tp:treatment-sec><tp:treatment-sec sec-type="etymology" id="SECID0EVQDI"><title>Etymology.</title><p>Reliquus (Lat., adj.) – remaining, another one.</p></tp:treatment-sec><tp:treatment-sec sec-type="description" id="SECID0E1QDI"><title>Description.</title><p>Basidiocarps effused, covering a few cm, semitranslucent, gelatinous, whitish, adnate; hymenophore hydnoid, spines acute, single, 0.05–0.1 mm long, 6–8 per mm; subiculum hardly visible, semitranslucent, 0.02–0.05 mm thick; margin gradually thinning-out. Hyphal structure monomitic, hyphae hyaline, clamped, frequently anastomosing; subicular hyphae thin-walled or with a distinct wall, interwoven, 2.5–4 μm in diam., subhymenial hyphae very thin-walled, quickly collapsing, interwoven, 2–3 μm in diam. Cystidia absent. Hyphidia abundant, richly branched, 1–1.5 μm in diam. at the apex, scattered among basidia. Basidia four-celled, longitudinally septate, broadly ellipsoid to globose, pedunculate, (7.2–) 7.6–9.6 (–10.2) × (5.6–) 6.0–7.3 (–7.5) μm (n = 20/1), stalk distinct, up to 25 × 2–2.5 μm, sterigmata gradually tapering, up to 22 × 2–2.5 μm. Basidiospores smooth, thin-walled, narrowly ellipsoid or ovoid to broadly cylindrical, (5.1–) 5.2–7.7 (–8.1) × (3.2–) 3.3–4.5 (–4.8) μm (n = 31/1), L = 6.20, W = 3.89, Q’ = (1.2–) 1.3–1.8 (–1.9), Q = 1.60, with a large central oil drop.</p></tp:treatment-sec><tp:treatment-sec sec-type="distribution" id="SECID0E6QDI"><title>Distribution and ecology.</title><p>North America (USA – Tennessee); rotten coniferous logs (<italic><tp:taxon-name><tp:taxon-name-part taxon-name-part-type="genus" reg="Juniperus">Juniperus</tp:taxon-name-part></tp:taxon-name></italic> spp.).</p></tp:treatment-sec><tp:treatment-sec sec-type="remarks" id="SECID0EMRDI"><title>Remarks.</title><p><italic><tp:taxon-name><tp:taxon-name-part taxon-name-part-type="genus" reg="Protoacia">Protoacia</tp:taxon-name-part><tp:taxon-name-part taxon-name-part-type="species" reg="reliqua">reliqua</tp:taxon-name-part></tp:taxon-name></italic> is a North American relative of <italic><tp:taxon-name><tp:taxon-name-part taxon-name-part-type="genus" reg="Protoacia">P.</tp:taxon-name-part><tp:taxon-name-part taxon-name-part-type="species" reg="crispans">crispans</tp:taxon-name-part></tp:taxon-name></italic>. It differs from the latter species in having shorter spines, as well as smaller basidia and basidiospores. The basidiospores of <italic><tp:taxon-name><tp:taxon-name-part taxon-name-part-type="genus" reg="Protoacia">P.</tp:taxon-name-part><tp:taxon-name-part taxon-name-part-type="species" reg="reliqua">reliqua</tp:taxon-name-part></tp:taxon-name></italic> are not as variable in shape as those of <italic><tp:taxon-name><tp:taxon-name-part taxon-name-part-type="genus" reg="Protoacia">P.</tp:taxon-name-part><tp:taxon-name-part taxon-name-part-type="species" reg="crispans">crispans</tp:taxon-name-part></tp:taxon-name></italic>, varying from ellipsoid-ovoid to broadly cylindrical. The species is so far known only from the type locality but is likely overlooked due to its diminutive basidiocarps.</p></tp:treatment-sec><tp:treatment-sec><!--Section generated to contain objects referenced in tp:taxon-treatment.--><fig id="F6" position="float" orientation="portrait"><object-id xmlns:xlink="http://www.w3.org/1999/xlink" content-type="doi" xlink:type="simple">10.3897/mycokeys.120.155492.figure6</object-id><object-id xmlns:xlink="http://www.w3.org/1999/xlink" content-type="arpha" xlink:type="simple">D1BF372E-DF15-5D46-B4BA-AD515C7F12BC</object-id><label>Figure 6.</label><caption><p>Basidiocarps of: <bold>A.</bold><italic><tp:taxon-name><tp:taxon-name-part taxon-name-part-type="genus" reg="Hydrophana">Hydrophana</tp:taxon-name-part><tp:taxon-name-part taxon-name-part-type="species" reg="trichiesiana">trichiesiana</tp:taxon-name-part></tp:taxon-name></italic> (holotype); <bold>B.</bold><italic><tp:taxon-name><tp:taxon-name-part taxon-name-part-type="genus" reg="Mycostilla">Mycostilla</tp:taxon-name-part><tp:taxon-name-part taxon-name-part-type="species" reg="chromatica">chromatica</tp:taxon-name-part></tp:taxon-name></italic> (holotype); <bold>C.</bold><italic><tp:taxon-name><tp:taxon-name-part taxon-name-part-type="genus" reg="Myxarium">Myxarium</tp:taxon-name-part><tp:taxon-name-part taxon-name-part-type="species" reg="guianense">guianense</tp:taxon-name-part></tp:taxon-name></italic> (holotype); <bold>D.</bold><italic><tp:taxon-name><tp:taxon-name-part taxon-name-part-type="genus" reg="Protoacia">Protoacia</tp:taxon-name-part><tp:taxon-name-part taxon-name-part-type="species" reg="reliqua">reliqua</tp:taxon-name-part></tp:taxon-name></italic> (holotype); <bold>E.</bold><italic><tp:taxon-name><tp:taxon-name-part taxon-name-part-type="genus" reg="Protohydnum">Protohydnum</tp:taxon-name-part><tp:taxon-name-part taxon-name-part-type="species" reg="erumpens">erumpens</tp:taxon-name-part></tp:taxon-name></italic> (holotype); <bold>F.</bold><italic><tp:taxon-name><tp:taxon-name-part taxon-name-part-type="genus" reg="Protohydnum">P.</tp:taxon-name-part><tp:taxon-name-part taxon-name-part-type="species" reg="livescens">livescens</tp:taxon-name-part></tp:taxon-name></italic> (specimen Spirin 15619); <bold>G.</bold><italic><tp:taxon-name><tp:taxon-name-part taxon-name-part-type="genus" reg="Protomerulius">Protomerulius</tp:taxon-name-part><tp:taxon-name-part taxon-name-part-type="species" reg="amiliavi">amiliavi</tp:taxon-name-part></tp:taxon-name></italic> (holotype); <bold>H.</bold><italic><tp:taxon-name><tp:taxon-name-part taxon-name-part-type="genus" reg="Protomerulius">P.</tp:taxon-name-part><tp:taxon-name-part taxon-name-part-type="species" reg="deceptorius">deceptorius</tp:taxon-name-part></tp:taxon-name></italic> (specimen Spirin 16784). Scale bar: 1 cm.</p></caption><graphic xmlns:xlink="http://www.w3.org/1999/xlink" xlink:href="mycokeys-120-339-g006.jpg" position="float" orientation="portrait" xlink:type="simple" id="oo_1397287.jpg"><uri content-type="original_file" xlink:type="simple">https://binary.pensoft.net/fig/1397287</uri></graphic></fig><fig id="F8" position="float" orientation="portrait"><object-id xmlns:xlink="http://www.w3.org/1999/xlink" content-type="doi" xlink:type="simple">10.3897/mycokeys.120.155492.figure8</object-id><object-id xmlns:xlink="http://www.w3.org/1999/xlink" content-type="arpha" xlink:type="simple">31CF537D-D428-5F0F-BA03-07B5CB8E6A69</object-id><label>Figure 8.</label><caption><p>Basidiospores of: <bold>A.</bold><italic><tp:taxon-name><tp:taxon-name-part taxon-name-part-type="genus" reg="Elmericium">Elmericium</tp:taxon-name-part><tp:taxon-name-part taxon-name-part-type="species" reg="alabastrinum">alabastrinum</tp:taxon-name-part></tp:taxon-name></italic> (holotype); <bold>B.</bold><italic><tp:taxon-name><tp:taxon-name-part taxon-name-part-type="genus" reg="Hydrophana">Hydrophana</tp:taxon-name-part><tp:taxon-name-part taxon-name-part-type="species" reg="fessula">fessula</tp:taxon-name-part></tp:taxon-name></italic> (holotype); <bold>C.</bold><italic><tp:taxon-name><tp:taxon-name-part taxon-name-part-type="genus" reg="Hydrophana">H.</tp:taxon-name-part><tp:taxon-name-part taxon-name-part-type="species" reg="trichiesiana">trichiesiana</tp:taxon-name-part></tp:taxon-name></italic> (holotype); <bold>D.</bold><italic><tp:taxon-name><tp:taxon-name-part taxon-name-part-type="genus" reg="Mycostilla">Mycostilla</tp:taxon-name-part><tp:taxon-name-part taxon-name-part-type="species" reg="chromatica">chromatica</tp:taxon-name-part></tp:taxon-name></italic> (holotype); <bold>E.</bold><italic><tp:taxon-name><tp:taxon-name-part taxon-name-part-type="genus" reg="Myxarium">M.</tp:taxon-name-part><tp:taxon-name-part taxon-name-part-type="species" reg="guianense">guianense</tp:taxon-name-part></tp:taxon-name></italic> (holotype); <bold>F.</bold><italic><tp:taxon-name><tp:taxon-name-part taxon-name-part-type="genus" reg="Myxarium">M.</tp:taxon-name-part><tp:taxon-name-part taxon-name-part-type="species" reg="inconspicuum">inconspicuum</tp:taxon-name-part></tp:taxon-name></italic> (holotype); <bold>G.</bold><italic><tp:taxon-name><tp:taxon-name-part taxon-name-part-type="genus" reg="Protoacia">Protoacia</tp:taxon-name-part><tp:taxon-name-part taxon-name-part-type="species" reg="crispans">crispans</tp:taxon-name-part></tp:taxon-name></italic> (holotype); <bold>H.</bold><italic><tp:taxon-name><tp:taxon-name-part taxon-name-part-type="genus" reg="Protoacia">P.</tp:taxon-name-part><tp:taxon-name-part taxon-name-part-type="species" reg="reliqua">reliqua</tp:taxon-name-part></tp:taxon-name></italic> (holotype). Scale bar: 10 µm.</p></caption><graphic xmlns:xlink="http://www.w3.org/1999/xlink" xlink:href="mycokeys-120-339-g008.jpg" position="float" orientation="portrait" xlink:type="simple" id="oo_1397289.jpg"><uri content-type="original_file" xlink:type="simple">https://binary.pensoft.net/fig/1397289</uri></graphic></fig></tp:treatment-sec></tp:taxon-treatment>
