# Supplementary material for: ﻿Additions to the taxonomy of the Auriculariales (Basidiomycota) with pedunculate basidia
Source: MycoKeys. 2025 Aug 19;120:339–92. doi: 10.3897/mycokeys.120.155492 (PMC12381581; doi:10.3897/mycokeys.120.155492)
Supplement: XML Treatment for Protohydnum [file mycokeys.120.155492-treatment17.xml]

<!DOCTYPE tp:taxon-treatment
  PUBLIC "-//TaxonX//DTD Taxonomic Treatment Publishing DTD v0 20100105//EN" "tax-treatment-NSO.dtd">
<tp:taxon-treatment xmlns:tp="http://www.plazi.org/taxpub"><tp:treatment-meta><kwd-group><label>Taxon classification</label><kwd>
              <named-content content-type="kingdom">Fungi</named-content>
            </kwd><kwd>
              <named-content content-type="order">Auriculariales</named-content>
            </kwd></kwd-group><mixed-citation publication-type="journal"><person-group><name><surname>Spirin</surname><given-names>Viacheslav</given-names></name><name><surname>Malysheva</surname><given-names>Vera</given-names></name><name><surname>Viner</surname><given-names>Ilya</given-names></name><name><surname>Alvarenga</surname><given-names>Renato Lúcio Mendes</given-names></name><name><surname>Grebenc</surname><given-names>Tine</given-names></name><name><surname>Gruhn</surname><given-names>Gérald</given-names></name><name><surname>Savchenko</surname><given-names>Anton</given-names></name><name><surname>Grootmyers</surname><given-names>Django</given-names></name><name><surname>Ryvarden</surname><given-names>Leif</given-names></name><name><surname>Vlasák</surname><given-names>Josef</given-names></name><name><surname>Larsson</surname><given-names>Karl-Henrik</given-names></name><name><surname>Nilsson</surname><given-names>R. Henrik</given-names></name></person-group><article-title>﻿Additions to the taxonomy of the <italic><tp:taxon-name><tp:taxon-name-part taxon-name-part-type="order">Auriculariales</tp:taxon-name-part></tp:taxon-name></italic> (<tp:taxon-name><tp:taxon-name-part taxon-name-part-type="phylum">Basidiomycota</tp:taxon-name-part></tp:taxon-name>) with pedunculate basidia</article-title><source>MycoKeys</source><day>19</day><month>08</month><year>2025</year><volume>120</volume><fpage>339</fpage><lpage>392</lpage><pub-id pub-id-type="doi">10.3897/mycokeys.120.155492</pub-id></mixed-citation></tp:treatment-meta><tp:nomenclature><label>﻿</label><tp:taxon-name>
            <object-id xmlns:xlink="http://www.w3.org/1999/xlink" content-type="arpha" xlink:type="simple">86F0FCDE-D8DB-5F31-9294-4514BD496E06</object-id>
            <tp:taxon-name-part taxon-name-part-type="genus" reg="Protohydnum">Protohydnum</tp:taxon-name-part>
          </tp:taxon-name><tp:taxon-authority>Möller, Botanische Mittheilungen aus den Tropen 8: 173, 1895, emend.</tp:taxon-authority><tp:nomenclature-citation-list><tp:nomenclature-citation><tp:taxon-name>
                <tp:taxon-name-part taxon-name-part-type="genus" reg="Bourdotia"/>
              </tp:taxon-name><comment>= <tp:taxon-name><tp:taxon-name-part taxon-name-part-type="genus" reg="Bourdotia">Bourdotia</tp:taxon-name-part></tp:taxon-name> (Bres.) Bres. &amp; Torrend, Brotéria Serie Botanica 11: 88, 1913. Type species. <tp:taxon-name><tp:taxon-name-part taxon-name-part-type="genus" reg="Sebacina">Sebacina</tp:taxon-name-part><tp:taxon-name-part taxon-name-part-type="species" reg="galzinii">galzinii</tp:taxon-name-part></tp:taxon-name> Bres. (selected by <xref ref-type="bibr" rid="B8">Clements and Shear 1931</xref>: 342). </comment></tp:nomenclature-citation><tp:nomenclature-citation><tp:taxon-name>
                <tp:taxon-name-part taxon-name-part-type="genus" reg="Ductifera"/>
              </tp:taxon-name><comment>= <tp:taxon-name><tp:taxon-name-part taxon-name-part-type="genus" reg="Ductifera">Ductifera</tp:taxon-name-part></tp:taxon-name> Lloyd, Mycological Writings 5: 711, 1917. Type species. <tp:taxon-name><tp:taxon-name-part taxon-name-part-type="genus" reg="Ductifera">Ductifera</tp:taxon-name-part><tp:taxon-name-part taxon-name-part-type="species" reg="millei">millei</tp:taxon-name-part></tp:taxon-name> Lloyd. </comment></tp:nomenclature-citation><tp:nomenclature-citation><tp:taxon-name>
                <tp:taxon-name-part taxon-name-part-type="genus" reg="Gloeotromera"/>
              </tp:taxon-name><comment>= <tp:taxon-name><tp:taxon-name-part taxon-name-part-type="genus" reg="Gloeotromera">Gloeotromera</tp:taxon-name-part></tp:taxon-name> Ervin, Mycologia 48: 692, 1956. Type species. <tp:taxon-name><tp:taxon-name-part taxon-name-part-type="genus" reg="Exidiopsis">Exidiopsis</tp:taxon-name-part><tp:taxon-name-part taxon-name-part-type="species" reg="alba">alba</tp:taxon-name-part></tp:taxon-name> Lloyd. </comment></tp:nomenclature-citation></tp:nomenclature-citation-list></tp:nomenclature><tp:treatment-sec sec-type="description" id="SECID0E3VDI"><title>Description.</title><p>Basidiocarps cushion-shaped – cerebriform or completely resupinate, with adnate or elevated margin, gelatinous; hymenial surface nearly smooth or (in one species) distinctly hydnoid. Hyphal structure monomitic, hyphae clamped. Gloeocystidia present in most species, tubular, variably tapering upwards, usually embedded. Basidia strictly four-celled, sessile (cerebriform species) or predominantly pedunculate to petiolate (resupinate species), with rather thick, distinctly located sterigmata. Basidiospores thin-walled, cylindrical to ellipsoid, more rarely cylindrical-subfusiform or broadly ellipsoid – subglobose, repetitive.</p></tp:treatment-sec><tp:treatment-sec sec-type="type species" id="SECID0EBWDI"><title>Type species.</title><p><italic><tp:taxon-name><tp:taxon-name-part taxon-name-part-type="genus" reg="Protohydnum">Protohydnum</tp:taxon-name-part><tp:taxon-name-part taxon-name-part-type="species" reg="cartilagineum">cartilagineum</tp:taxon-name-part></tp:taxon-name></italic> Möller.</p><p>Here we redefine <italic><tp:taxon-name><tp:taxon-name-part taxon-name-part-type="genus" reg="Protohydnum">Protohydnum</tp:taxon-name-part></tp:taxon-name></italic> and merge it with <italic><tp:taxon-name><tp:taxon-name-part taxon-name-part-type="genus" reg="Ductifera">Ductifera</tp:taxon-name-part></tp:taxon-name></italic> and <italic><tp:taxon-name><tp:taxon-name-part taxon-name-part-type="genus" reg="Bourdotia">Bourdotia</tp:taxon-name-part></tp:taxon-name></italic>. Additionally, two species earlier included in <italic><tp:taxon-name><tp:taxon-name-part taxon-name-part-type="genus" reg="Exidiopsis">Exidiopsis</tp:taxon-name-part></tp:taxon-name></italic> (Bref.) Möller s. lato (i.e., <italic><tp:taxon-name><tp:taxon-name-part taxon-name-part-type="genus" reg="Exidiopsis">Exidiopsis</tp:taxon-name-part><tp:taxon-name-part taxon-name-part-type="species" reg="glabra">glabra</tp:taxon-name-part></tp:taxon-name></italic> Möller and <italic><tp:taxon-name><tp:taxon-name-part taxon-name-part-type="genus" reg="Exidiopsis">E.</tp:taxon-name-part><tp:taxon-name-part taxon-name-part-type="species" reg="livescens">livescens</tp:taxon-name-part></tp:taxon-name></italic>) are also reclassified into <italic><tp:taxon-name><tp:taxon-name-part taxon-name-part-type="genus" reg="Protohydnum">Protohydnum</tp:taxon-name-part></tp:taxon-name></italic>. In its current scope, the genus contains sixteen species.</p><p>Phylogenetically, the large <italic><tp:taxon-name><tp:taxon-name-part taxon-name-part-type="genus" reg="Protohydnum">Protohydnum</tp:taxon-name-part></tp:taxon-name></italic> clade is the sister lineage of <italic><tp:taxon-name><tp:taxon-name-part taxon-name-part-type="genus" reg="Basidiodendron">Basidiodendron</tp:taxon-name-part></tp:taxon-name></italic> Rick (<xref ref-type="bibr" rid="B61">Weiß and Oberwinkler 2001</xref>, <xref ref-type="bibr" rid="B50">Spirin et al. 2020</xref>, <xref ref-type="bibr" rid="B51">2021</xref>, present study – Fig. <xref ref-type="fig" rid="F1">1</xref>). All <italic><tp:taxon-name><tp:taxon-name-part taxon-name-part-type="genus" reg="Basidiodendron">Basidiodendron</tp:taxon-name-part></tp:taxon-name></italic> spp. have gloeocystidia similar to those of the cystidiate <italic><tp:taxon-name><tp:taxon-name-part taxon-name-part-type="genus" reg="Protohydnum">Protohydnum</tp:taxon-name-part></tp:taxon-name></italic> species. However, the genera are quite different otherwise. Basidiocarps of <italic><tp:taxon-name><tp:taxon-name-part taxon-name-part-type="genus" reg="Basidiodendron">Basidiodendron</tp:taxon-name-part></tp:taxon-name></italic> spp. are waxy-arid (not gelatinous as in <italic><tp:taxon-name><tp:taxon-name-part taxon-name-part-type="genus" reg="Protohydnum">Protohydnum</tp:taxon-name-part></tp:taxon-name></italic>), and they become somewhat gelatinised at the very end of their development in only a few species. Furthermore, turgid basidia of <italic><tp:taxon-name><tp:taxon-name-part taxon-name-part-type="genus" reg="Basidiodendron">Basidiodendron</tp:taxon-name-part></tp:taxon-name></italic> spp. are usually located at the very top of the basidia-bearing hyphae covered by remnants of already collapsed basidial cells, giving these structures a peculiar “fishbone”-like appearance; no such structures have been observed in <italic><tp:taxon-name><tp:taxon-name-part taxon-name-part-type="genus" reg="Protohydnum">Protohydnum</tp:taxon-name-part></tp:taxon-name></italic> spp. Moreover, basidiospores of <italic><tp:taxon-name><tp:taxon-name-part taxon-name-part-type="genus" reg="Basidiodendron">Basidiodendron</tp:taxon-name-part></tp:taxon-name></italic> spp. feature a large, often asymmetrical, and somewhat eccentric apiculus (at least in the core species of the genus, i.e. those from the <italic><tp:taxon-name><tp:taxon-name-part taxon-name-part-type="genus" reg="Basidiodendron">Basidiodendron</tp:taxon-name-part><tp:taxon-name-part taxon-name-part-type="species" reg="eyrei">eyrei</tp:taxon-name-part></tp:taxon-name></italic> (Wakef.) Luck-Allen and <italic><tp:taxon-name><tp:taxon-name-part taxon-name-part-type="genus" reg="Basidiodendron">Basidiodendron</tp:taxon-name-part><tp:taxon-name-part taxon-name-part-type="species" reg="caesiocinereum">caesiocinereum</tp:taxon-name-part></tp:taxon-name></italic> (Höhn. &amp; Litsch.) Luck-Allen complexes) (<xref ref-type="bibr" rid="B50">Spirin et al. 2020</xref>, <xref ref-type="bibr" rid="B51">2021</xref>). In contrast, the basidiospore apiculus in <italic><tp:taxon-name><tp:taxon-name-part taxon-name-part-type="genus" reg="Protohydnum">Protohydnum</tp:taxon-name-part></tp:taxon-name></italic> spp. is, as a rule, rather small, regularly outlined, and conventionally located.</p></tp:treatment-sec><tp:treatment-sec><!--Section generated to contain objects referenced in tp:taxon-treatment.--><fig id="F1" position="float" orientation="portrait"><object-id xmlns:xlink="http://www.w3.org/1999/xlink" content-type="doi" xlink:type="simple">10.3897/mycokeys.120.155492.figure1</object-id><object-id xmlns:xlink="http://www.w3.org/1999/xlink" content-type="arpha" xlink:type="simple">74BEA2F1-4BB6-5D5D-AFE9-1CDDB4BA2C36</object-id><label>Figure 1.</label><caption><p>Bayesian majority-rule consensus ITS + LSU-based tree of the <tp:taxon-name><tp:taxon-name-part taxon-name-part-type="order">Auriculariales</tp:taxon-name-part></tp:taxon-name> overlaid with bootstrap support values from the maximum likelihood analysis. Support values are given as Bayesian posterior probabilities / ML bootstrap percentages. Species with stalked basidia are marked with a red X. I – <tp:taxon-name><tp:taxon-name-part taxon-name-part-type="genus" reg="Protohydnum">Protohydnum</tp:taxon-name-part></tp:taxon-name> clade; II – <tp:taxon-name><tp:taxon-name-part taxon-name-part-type="genus" reg="Elmerina">Elmerina</tp:taxon-name-part></tp:taxon-name> clade; III – <tp:taxon-name><tp:taxon-name-part taxon-name-part-type="genus" reg="Hydrophana">Hydrophana</tp:taxon-name-part></tp:taxon-name> clade; IV – <tp:taxon-name><tp:taxon-name-part taxon-name-part-type="genus" reg="Endoperplexa">Endoperplexa</tp:taxon-name-part></tp:taxon-name> – <tp:taxon-name><tp:taxon-name-part taxon-name-part-type="genus" reg="Mycostilla">Mycostilla</tp:taxon-name-part></tp:taxon-name> clade; V – <tp:taxon-name><tp:taxon-name-part taxon-name-part-type="genus" reg="Protoacia">Protoacia</tp:taxon-name-part></tp:taxon-name> – <tp:taxon-name><tp:taxon-name-part taxon-name-part-type="genus" reg="Gelacantha">Gelacantha</tp:taxon-name-part></tp:taxon-name> clade; VI – <tp:taxon-name><tp:taxon-name-part taxon-name-part-type="genus" reg="Protomerulius">Protomerulius</tp:taxon-name-part></tp:taxon-name> clade; VII – <tp:taxon-name><tp:taxon-name-part taxon-name-part-type="genus" reg="Myxarium">Myxarium</tp:taxon-name-part></tp:taxon-name> clade. The <tp:taxon-name><tp:taxon-name-part taxon-name-part-type="order">Sebacinales</tp:taxon-name-part></tp:taxon-name> (<italic><tp:taxon-name><tp:taxon-name-part taxon-name-part-type="genus" reg="Ditangium">Ditangium</tp:taxon-name-part></tp:taxon-name></italic> P. Karst., <italic><tp:taxon-name><tp:taxon-name-part taxon-name-part-type="genus" reg="Sebacina">Sebacina</tp:taxon-name-part></tp:taxon-name></italic>, and <italic><tp:taxon-name><tp:taxon-name-part taxon-name-part-type="genus" reg="Serendipita">Serendipita</tp:taxon-name-part></tp:taxon-name></italic> P. Roberts spp.) and <italic><tp:taxon-name><tp:taxon-name-part taxon-name-part-type="genus" reg="Exidiopsis">Exidiopsis</tp:taxon-name-part><tp:taxon-name-part taxon-name-part-type="species" reg="gloeophora">gloeophora</tp:taxon-name-part></tp:taxon-name></italic> were used as outgroups.</p></caption><graphic xmlns:xlink="http://www.w3.org/1999/xlink" xlink:href="mycokeys-120-339-g001.jpg" position="float" orientation="portrait" xlink:type="simple" id="oo_1397282.jpg"><uri content-type="original_file" xlink:type="simple">https://binary.pensoft.net/fig/1397282</uri></graphic></fig></tp:treatment-sec><ref-list><ref id="B8"><mixed-citation xmlns:xlink="http://www.w3.org/1999/xlink" xlink:type="simple"><person-group><name name-style="western"><surname>Clements</surname><given-names>FE</given-names></name><name name-style="western"><surname>Shear</surname><given-names>CL</given-names></name></person-group> (<year>1931</year>) <source>The genera of fungi. The H.W.</source><publisher-name>Wilson Company</publisher-name>, <publisher-loc>New York</publisher-loc>, <size units="page">496 pp</size>.</mixed-citation></ref><ref id="B61"><mixed-citation xmlns:xlink="http://www.w3.org/1999/xlink" xlink:type="simple"><person-group><name name-style="western"><surname>Weiß</surname><given-names>M</given-names></name><name name-style="western"><surname>Oberwinkler</surname><given-names>F</given-names></name></person-group> (<year>2001</year>) <article-title>Phylogenetic relationships in <tp:taxon-name><tp:taxon-name-part taxon-name-part-type="order">Auriculariales</tp:taxon-name-part></tp:taxon-name> and related groups – hypotheses derived from nyclear ribosomal DNA sequences.</article-title><source>Mycological Research</source><volume>105</volume>: <fpage>403</fpage>–<lpage>415</lpage>. <ext-link xlink:href="10.1017/S095375620100363X" ext-link-type="doi" xlink:type="simple">https://doi.org/10.1017/S095375620100363X</ext-link></mixed-citation></ref><ref id="B50"><mixed-citation xmlns:xlink="http://www.w3.org/1999/xlink" xlink:type="simple"><person-group><name name-style="western"><surname>Spirin</surname><given-names>V</given-names></name><name name-style="western"><surname>Malysheva</surname><given-names>V</given-names></name><name name-style="western"><surname>Alvarenga</surname><given-names>RLM</given-names></name><name name-style="western"><surname>Kotiranta</surname><given-names>H</given-names></name><name name-style="western"><surname>Larsson</surname><given-names>KH</given-names></name></person-group> (<year>2020</year>) <article-title>Studies in <italic><tp:taxon-name><tp:taxon-name-part taxon-name-part-type="genus">Basidiodendron</tp:taxon-name-part><tp:taxon-name-part taxon-name-part-type="species">eyrei</tp:taxon-name-part></tp:taxon-name></italic> and similar-looking taxa (<tp:taxon-name><tp:taxon-name-part taxon-name-part-type="order">Auriculariales</tp:taxon-name-part></tp:taxon-name>, <tp:taxon-name><tp:taxon-name-part taxon-name-part-type="phylum">Basidiomycota</tp:taxon-name-part></tp:taxon-name>).</article-title><source>Botany</source><volume>98</volume>: <fpage>623</fpage>–<lpage>638</lpage>. <ext-link xlink:href="10.1139/cjb-2020-0045" ext-link-type="doi" xlink:type="simple">https://doi.org/10.1139/cjb-2020-0045</ext-link></mixed-citation></ref><ref id="B51"><mixed-citation xmlns:xlink="http://www.w3.org/1999/xlink" xlink:type="simple"><person-group><name name-style="western"><surname>Spirin</surname><given-names>V</given-names></name><name name-style="western"><surname>Malysheva</surname><given-names>V</given-names></name><name name-style="western"><surname>Schoutteten</surname><given-names>N</given-names></name><name name-style="western"><surname>Viner</surname><given-names>I</given-names></name><name name-style="western"><surname>Miettinen</surname><given-names>O</given-names></name><name name-style="western"><surname>Ryvarden</surname><given-names>L</given-names></name><name name-style="western"><surname>Kotiranta</surname><given-names>H</given-names></name><name name-style="western"><surname>Nordén</surname><given-names>J</given-names></name><name name-style="western"><surname>Verbeken</surname><given-names>A</given-names></name><name name-style="western"><surname>Weiß</surname><given-names>M</given-names></name><name name-style="western"><surname>Larsson</surname><given-names>KH</given-names></name></person-group> (<year>2021</year>) <article-title>Studies in the <italic><tp:taxon-name><tp:taxon-name-part taxon-name-part-type="genus">Basidiodendron</tp:taxon-name-part><tp:taxon-name-part taxon-name-part-type="species">caesiocinereum</tp:taxon-name-part></tp:taxon-name></italic> complex (<tp:taxon-name><tp:taxon-name-part taxon-name-part-type="order">Auriculariales</tp:taxon-name-part></tp:taxon-name>, <tp:taxon-name><tp:taxon-name-part taxon-name-part-type="class">Basidiomycetes</tp:taxon-name-part></tp:taxon-name>).</article-title><source>Mycological Progress</source><volume>20</volume>: <fpage>1275</fpage>–<lpage>1296</lpage>. <ext-link xlink:href="10.1007/s11557-021-01724-6" ext-link-type="doi" xlink:type="simple">https://doi.org/10.1007/s11557-021-01724-6</ext-link></mixed-citation></ref></ref-list></tp:taxon-treatment>
