# Supplementary material for: ﻿Additions to the taxonomy of the Auriculariales (Basidiomycota) with pedunculate basidia
Source: MycoKeys. 2025 Aug 19;120:339–92. doi: 10.3897/mycokeys.120.155492 (PMC12381581; doi:10.3897/mycokeys.120.155492)
Supplement: XML Treatment for Protohydnum album [file mycokeys.120.155492-treatment18.xml]

<!DOCTYPE tp:taxon-treatment
  PUBLIC "-//TaxonX//DTD Taxonomic Treatment Publishing DTD v0 20100105//EN" "tax-treatment-NSO.dtd">
<tp:taxon-treatment xmlns:tp="http://www.plazi.org/taxpub"><tp:treatment-meta><kwd-group><label>Taxon classification</label><kwd>
              <named-content content-type="kingdom">Fungi</named-content>
            </kwd><kwd>
              <named-content content-type="order">Auriculariales</named-content>
            </kwd></kwd-group><mixed-citation publication-type="journal"><person-group><name><surname>Spirin</surname><given-names>Viacheslav</given-names></name><name><surname>Malysheva</surname><given-names>Vera</given-names></name><name><surname>Viner</surname><given-names>Ilya</given-names></name><name><surname>Alvarenga</surname><given-names>Renato Lúcio Mendes</given-names></name><name><surname>Grebenc</surname><given-names>Tine</given-names></name><name><surname>Gruhn</surname><given-names>Gérald</given-names></name><name><surname>Savchenko</surname><given-names>Anton</given-names></name><name><surname>Grootmyers</surname><given-names>Django</given-names></name><name><surname>Ryvarden</surname><given-names>Leif</given-names></name><name><surname>Vlasák</surname><given-names>Josef</given-names></name><name><surname>Larsson</surname><given-names>Karl-Henrik</given-names></name><name><surname>Nilsson</surname><given-names>R. Henrik</given-names></name></person-group><article-title>﻿Additions to the taxonomy of the <italic><tp:taxon-name><tp:taxon-name-part taxon-name-part-type="order">Auriculariales</tp:taxon-name-part></tp:taxon-name></italic> (<tp:taxon-name><tp:taxon-name-part taxon-name-part-type="phylum">Basidiomycota</tp:taxon-name-part></tp:taxon-name>) with pedunculate basidia</article-title><source>MycoKeys</source><day>19</day><month>08</month><year>2025</year><volume>120</volume><fpage>339</fpage><lpage>392</lpage><pub-id pub-id-type="doi">10.3897/mycokeys.120.155492</pub-id></mixed-citation></tp:treatment-meta><tp:nomenclature><label>﻿</label><tp:taxon-name>
            <object-id xmlns:xlink="http://www.w3.org/1999/xlink" content-type="arpha" xlink:type="simple">A31B8E47-5927-5541-90FC-E2C82668E799</object-id>
            <tp:taxon-name-part taxon-name-part-type="genus" reg="Protohydnum">Protohydnum</tp:taxon-name-part>
            <tp:taxon-name-part taxon-name-part-type="species" reg="album">album</tp:taxon-name-part>
            <object-id xmlns:xlink="http://www.w3.org/1999/xlink" content-type="mycobank" xlink:type="simple">858676</object-id>
          </tp:taxon-name><tp:taxon-authority>(Lloyd) Spirin</tp:taxon-authority><tp:taxon-status xmlns:xlink="http://www.w3.org/1999/xlink" xlink:type="simple">comb. nov.</tp:taxon-status><xref ref-type="fig" rid="F7">Figs 7C</xref><xref ref-type="fig" rid="F11">, 11A</xref><tp:nomenclature-citation-list><tp:nomenclature-citation><tp:taxon-name>
                <tp:taxon-name-part taxon-name-part-type="genus" reg="Exidiopsis"/>
                <tp:taxon-name-part taxon-name-part-type="species" reg="alba"/>
              </tp:taxon-name><comment>≡ <tp:taxon-name><tp:taxon-name-part taxon-name-part-type="genus" reg="Exidiopsis">Exidiopsis</tp:taxon-name-part><tp:taxon-name-part taxon-name-part-type="species" reg="alba">alba</tp:taxon-name-part></tp:taxon-name> Lloyd, Mycological Writings 4 (44): 9, 1913. Lectotype (selected here, MBT 10025858). Fig. 1929 (plate 177) in Lloyd, Mycological Writings 6, 1921. Epitype (selected here, MBT 10025859). USA. Ohio: Butler Co., Ross Hanover Rd., <tp:taxon-name><tp:taxon-name-part taxon-name-part-type="genus" reg="Platanus">Platanus</tp:taxon-name-part></tp:taxon-name> sp., 19.VII.1977 Burdsall 9422 (CFMR HHB-9422; duplicate – LE 23063*, studied; other duplicates – ILLS 00157217, MIN 840751, NY 01930202). </comment></tp:nomenclature-citation><tp:nomenclature-citation><tp:taxon-name>
                <tp:taxon-name-part taxon-name-part-type="genus" reg="Seismosarca"/>
                <tp:taxon-name-part taxon-name-part-type="species" reg="alba"/>
              </tp:taxon-name><comment>= <tp:taxon-name><tp:taxon-name-part taxon-name-part-type="genus" reg="Seismosarca">Seismosarca</tp:taxon-name-part><tp:taxon-name-part taxon-name-part-type="species" reg="alba">alba</tp:taxon-name-part></tp:taxon-name> (Lloyd) Lloyd, Mycological Writings 6: 1045, 1921. </comment></tp:nomenclature-citation><tp:nomenclature-citation><tp:taxon-name>
                <tp:taxon-name-part taxon-name-part-type="genus" reg="Exidia"/>
                <tp:taxon-name-part taxon-name-part-type="species" reg="alba"/>
              </tp:taxon-name><comment>= <tp:taxon-name><tp:taxon-name-part taxon-name-part-type="genus" reg="Exidia">Exidia</tp:taxon-name-part><tp:taxon-name-part taxon-name-part-type="species" reg="alba">alba</tp:taxon-name-part></tp:taxon-name> (Lloyd) Burt, Annals of the Missouri Botanical Garden 8: 366, 1921. </comment></tp:nomenclature-citation><tp:nomenclature-citation><tp:taxon-name>
                <tp:taxon-name-part taxon-name-part-type="genus" reg="Gloeotromera"/>
                <tp:taxon-name-part taxon-name-part-type="species" reg="alba"/>
              </tp:taxon-name><comment>= <tp:taxon-name><tp:taxon-name-part taxon-name-part-type="genus" reg="Gloeotromera">Gloeotromera</tp:taxon-name-part><tp:taxon-name-part taxon-name-part-type="species" reg="alba">alba</tp:taxon-name-part></tp:taxon-name> (Lloyd) Ervin, Mycologia 48 (5): 692, 1956. </comment></tp:nomenclature-citation></tp:nomenclature-citation-list></tp:nomenclature><tp:treatment-sec sec-type="description" id="SECID0EU6DI"><title>Description.</title><p>Basidiocarps first orbicular or pulvinate, later cerebriform or foliaceous, gelatinous, opalescent, pure white to beige, later pale ochraceous to brownish, up to 3 cm in diam., 3–15 mm thick, in dry condition brown and tough, margin elevated, partly detaching; lobes rounded, entire, 1–1.5 mm thick. Hyphal structure monomitic, hyphae hyaline, clamped, thin- to slightly thick-walled; context hyphae mostly interwoven, frequently anastomosing, 2–7 μm in diam., occasionally swollen at septa (up to 9 μm in diam.), embedded in gelatinous matrix, subhymenial hyphae predominantly ascending, rather loosely arranged, 1–3 μm in diam. Gloeocystidia abundant, yellowish or brownish, gradually tapering to the apex, more rarely narrowly clavate, occasionally bifurcate, embedded, (69–) 76–260 (–265) × (4.1–) 5.0–11.4 (–13.2) μm (n = 42/4). Hyphidia abundant, richly branched, 0.5–2 μm in diam. at the apex, occasionally forming a continuous layer up to 20 μm thick. Basidia four-celled, longitudinally septate, ovoid-ellipsoid, sessile or very rarely with a strongly reduced stalk-like base (up to 2.5 × 2.5 μm), embedded, (12–) 13–17.5 (–18) × (8.8–) 9.1–13.5 (–13.7) μm (n = 40/4), sterigmata gradually tapering, up to 15 × 2–3 μm. Basidiospores smooth, thin-walled, cylindrical to broadly cylindrical, often slightly curved, (7.3–) 7.6–11.2 (–12.2) × (3.8–) 3.9–6.1 (–6.2) μm (n = 120/4), L = 9.37–10.14, W = 4.63–5.54, Q’ = (1.5–) 1.6–2.3 (–2.4), Q = 1.72–2.04.</p></tp:treatment-sec><tp:treatment-sec sec-type="distribution" id="SECID0EZ6DI"><title>Distribution and ecology.</title><p>North America (USA – the eastern states); wood of angiosperms.</p></tp:treatment-sec><tp:treatment-sec sec-type="remarks" id="SECID0E56DI"><title>Remarks.</title><p>The species was first described as <italic><tp:taxon-name><tp:taxon-name-part taxon-name-part-type="genus" reg="Exidiopsis">Exidiopsis</tp:taxon-name-part><tp:taxon-name-part taxon-name-part-type="species" reg="alba">alba</tp:taxon-name-part></tp:taxon-name></italic> (<xref ref-type="bibr" rid="B19">Lloyd 1913</xref>) and then moved to the genus <italic><tp:taxon-name><tp:taxon-name-part taxon-name-part-type="genus" reg="Seismosarca">Seismosarca</tp:taxon-name-part></tp:taxon-name></italic> Cooke by <xref ref-type="bibr" rid="B21">Lloyd (1921)</xref>. <xref ref-type="bibr" rid="B5">Burt (1921)</xref> treated <italic><tp:taxon-name><tp:taxon-name-part taxon-name-part-type="genus" reg="Exidiopsis">E.</tp:taxon-name-part><tp:taxon-name-part taxon-name-part-type="species" reg="alba">alba</tp:taxon-name-part></tp:taxon-name></italic> under <italic><tp:taxon-name><tp:taxon-name-part taxon-name-part-type="genus" reg="Exidia">Exidia</tp:taxon-name-part></tp:taxon-name></italic>. <xref ref-type="bibr" rid="B27">Martin (1951)</xref> studied the original material of <italic><tp:taxon-name><tp:taxon-name-part taxon-name-part-type="genus" reg="Seismosarca">Seismosarca</tp:taxon-name-part><tp:taxon-name-part taxon-name-part-type="species" reg="hydrophora">hydrophora</tp:taxon-name-part></tp:taxon-name></italic> Cooke, the generic type of <italic><tp:taxon-name><tp:taxon-name-part taxon-name-part-type="genus" reg="Seismosarca">Seismosarca</tp:taxon-name-part></tp:taxon-name></italic>, and concluded that it was an <italic><tp:taxon-name><tp:taxon-name-part taxon-name-part-type="genus" reg="Auricularia">Auricularia</tp:taxon-name-part></tp:taxon-name></italic> species. Consequently, <xref ref-type="bibr" rid="B10">Ervin (1956)</xref> placed <italic><tp:taxon-name><tp:taxon-name-part taxon-name-part-type="genus" reg="Exidia">E.</tp:taxon-name-part><tp:taxon-name-part taxon-name-part-type="species" reg="alba">alba</tp:taxon-name-part></tp:taxon-name></italic>, as well as <italic><tp:taxon-name><tp:taxon-name-part taxon-name-part-type="genus" reg="Tremella">Tremella</tp:taxon-name-part><tp:taxon-name-part taxon-name-part-type="species" reg="pululahuana">pululahuana</tp:taxon-name-part></tp:taxon-name></italic> Pat., in a newly established genus, <italic><tp:taxon-name><tp:taxon-name-part taxon-name-part-type="genus" reg="Gloeotromera">Gloeotromera</tp:taxon-name-part></tp:taxon-name></italic> Ervin. <xref ref-type="bibr" rid="B63">Wells (1957)</xref> showed that <italic><tp:taxon-name><tp:taxon-name-part taxon-name-part-type="genus" reg="Tremella">T.</tp:taxon-name-part><tp:taxon-name-part taxon-name-part-type="species" reg="pululahuana">pululahuana</tp:taxon-name-part></tp:taxon-name></italic> is the same species as <italic><tp:taxon-name><tp:taxon-name-part taxon-name-part-type="genus" reg="Ductifera">Ductifera</tp:taxon-name-part><tp:taxon-name-part taxon-name-part-type="species" reg="millei">millei</tp:taxon-name-part></tp:taxon-name></italic>, the generic type of <italic><tp:taxon-name><tp:taxon-name-part taxon-name-part-type="genus" reg="Ductifera">Ductifera</tp:taxon-name-part></tp:taxon-name></italic>, which was also described from Pululahua, Ecuador. He therefore moved <italic><tp:taxon-name><tp:taxon-name-part taxon-name-part-type="genus" reg="Tremella">T.</tp:taxon-name-part><tp:taxon-name-part taxon-name-part-type="species" reg="pululahuana">pululahuana</tp:taxon-name-part></tp:taxon-name></italic> to <italic><tp:taxon-name><tp:taxon-name-part taxon-name-part-type="genus" reg="Ductifera">Ductifera</tp:taxon-name-part></tp:taxon-name></italic> and stated that <italic><tp:taxon-name><tp:taxon-name-part taxon-name-part-type="genus" reg="Exidia">E.</tp:taxon-name-part><tp:taxon-name-part taxon-name-part-type="species" reg="alba">alba</tp:taxon-name-part></tp:taxon-name></italic> was conspecific with the former species. We studied both the authentic material of <italic><tp:taxon-name><tp:taxon-name-part taxon-name-part-type="genus" reg="Tremella">T.</tp:taxon-name-part><tp:taxon-name-part taxon-name-part-type="species" reg="pululahuana">pululahuana</tp:taxon-name-part></tp:taxon-name></italic> from Ecuador and numerous collections of the species so named from the USA. In our opinion, they should be treated separately, and <italic><tp:taxon-name><tp:taxon-name-part taxon-name-part-type="genus" reg="Exidia">E.</tp:taxon-name-part><tp:taxon-name-part taxon-name-part-type="species" reg="alba">alba</tp:taxon-name-part></tp:taxon-name></italic> is to be retained as the correct name for the North American species.</p><p>Lloyd did not provide any reference to studied specimens of <italic><tp:taxon-name><tp:taxon-name-part taxon-name-part-type="genus" reg="Exidia">E.</tp:taxon-name-part><tp:taxon-name-part taxon-name-part-type="species" reg="alba">alba</tp:taxon-name-part></tp:taxon-name></italic> in the protologue, nor in a later treatment of this species (<xref ref-type="bibr" rid="B19">Lloyd 1913</xref>, <xref ref-type="bibr" rid="B20">1917</xref>). <xref ref-type="bibr" rid="B56">Stevenson and Cash (1936)</xref> reported 34 specimens in Lloyd’s herbarium labelled as <italic><tp:taxon-name><tp:taxon-name-part taxon-name-part-type="genus" reg="Heterochaete">Heterochaete</tp:taxon-name-part><tp:taxon-name-part taxon-name-part-type="species" reg="alba">alba</tp:taxon-name-part></tp:taxon-name></italic>, <italic><tp:taxon-name><tp:taxon-name-part taxon-name-part-type="genus" reg="Seismosarca">Seismosarca</tp:taxon-name-part><tp:taxon-name-part taxon-name-part-type="species" reg="alba">alba</tp:taxon-name-part></tp:taxon-name></italic>, or <italic><tp:taxon-name><tp:taxon-name-part taxon-name-part-type="genus" reg="Seismosarca">S.</tp:taxon-name-part><tp:taxon-name-part taxon-name-part-type="species" reg="albida">albida</tp:taxon-name-part></tp:taxon-name></italic>, but none named <italic><tp:taxon-name><tp:taxon-name-part taxon-name-part-type="genus" reg="Exidia">E.</tp:taxon-name-part><tp:taxon-name-part taxon-name-part-type="species" reg="alba">alba</tp:taxon-name-part></tp:taxon-name></italic>. Specimens identified as <italic><tp:taxon-name><tp:taxon-name-part taxon-name-part-type="genus" reg="Exidia">E.</tp:taxon-name-part><tp:taxon-name-part taxon-name-part-type="species" reg="alba">alba</tp:taxon-name-part></tp:taxon-name></italic> are also lacking in MyCoPortal (<xref ref-type="bibr" rid="B30">Miller and Bates 2017</xref>). It is therefore uncertain which collections were at Lloyd’s disposal when he prepared the species description. In the original description, he mentioned that anatomical features of <italic><tp:taxon-name><tp:taxon-name-part taxon-name-part-type="genus" reg="Exidia">E.</tp:taxon-name-part><tp:taxon-name-part taxon-name-part-type="species" reg="alba">alba</tp:taxon-name-part></tp:taxon-name></italic> were depicted by E.M. Wakefield (<xref ref-type="bibr" rid="B19">Lloyd 1913</xref>: 9). This drawing was published eight years later (<xref ref-type="bibr" rid="B21">Lloyd 1921</xref>); we designate it here as a lectotype (iconotype) of <italic><tp:taxon-name><tp:taxon-name-part taxon-name-part-type="genus" reg="Exidia">E.</tp:taxon-name-part><tp:taxon-name-part taxon-name-part-type="species" reg="alba">alba</tp:taxon-name-part></tp:taxon-name></italic>. Additionally, we provide <italic><tp:taxon-name><tp:taxon-name-part taxon-name-part-type="genus" reg="Exidia">E.</tp:taxon-name-part><tp:taxon-name-part taxon-name-part-type="species" reg="alba">alba</tp:taxon-name-part></tp:taxon-name></italic> with an epitype – a recent sequenced collection distributed among several herbaria.</p><p>Sequences of <italic><tp:taxon-name><tp:taxon-name-part taxon-name-part-type="genus" reg="Ductifera">D.</tp:taxon-name-part><tp:taxon-name-part taxon-name-part-type="species" reg="pululahuana">pululahuana</tp:taxon-name-part></tp:taxon-name></italic> published by <xref ref-type="bibr" rid="B61">Weiß and Oberwinkler (2001)</xref> actually belong to <italic><tp:taxon-name><tp:taxon-name-part taxon-name-part-type="genus" reg="Protohydnum">P.</tp:taxon-name-part><tp:taxon-name-part taxon-name-part-type="species" reg="album">album</tp:taxon-name-part></tp:taxon-name></italic>. Differences between these species are discussed under <italic><tp:taxon-name><tp:taxon-name-part taxon-name-part-type="genus" reg="Protohydnum">Protohydnum</tp:taxon-name-part><tp:taxon-name-part taxon-name-part-type="species" reg="pululahuanum">pululahuanum</tp:taxon-name-part></tp:taxon-name></italic>.</p></tp:treatment-sec><tp:treatment-sec><!--Section generated to contain objects referenced in tp:taxon-treatment.--><fig id="F7" position="float" orientation="portrait"><object-id xmlns:xlink="http://www.w3.org/1999/xlink" content-type="doi" xlink:type="simple">10.3897/mycokeys.120.155492.figure7</object-id><object-id xmlns:xlink="http://www.w3.org/1999/xlink" content-type="arpha" xlink:type="simple">B566E391-B85A-5F0C-9FA3-B5FB1905FADB</object-id><label>Figure 7.</label><caption><p>Microscopic structures of: <bold>A.</bold><italic><tp:taxon-name><tp:taxon-name-part taxon-name-part-type="genus" reg="Elmericium">Elmericium</tp:taxon-name-part><tp:taxon-name-part taxon-name-part-type="species" reg="alabastrinum">alabastrinum</tp:taxon-name-part></tp:taxon-name></italic> (holotype) (1 – hymenial cells and subhymenial hyphae; 2 – subicular hyphae); <bold>B.</bold><italic><tp:taxon-name><tp:taxon-name-part taxon-name-part-type="genus" reg="Hydrophana">Hydrophana</tp:taxon-name-part><tp:taxon-name-part taxon-name-part-type="species" reg="trichiesiana">trichiesiana</tp:taxon-name-part></tp:taxon-name></italic> (holotype); <bold>C.</bold><italic><tp:taxon-name><tp:taxon-name-part taxon-name-part-type="genus" reg="Protohydnum">Protohydnum</tp:taxon-name-part><tp:taxon-name-part taxon-name-part-type="species" reg="album">album</tp:taxon-name-part></tp:taxon-name></italic> (specimen Miettinen 196583); <bold>D.</bold><italic><tp:taxon-name><tp:taxon-name-part taxon-name-part-type="genus" reg="Protohydnum">P.</tp:taxon-name-part><tp:taxon-name-part taxon-name-part-type="species" reg="galzinii">galzinii</tp:taxon-name-part></tp:taxon-name></italic> (specimen Miettinen 15900.4). Scale bar: 10 µm.</p></caption><graphic xmlns:xlink="http://www.w3.org/1999/xlink" xlink:href="mycokeys-120-339-g007.jpg" position="float" orientation="portrait" xlink:type="simple" id="oo_1397288.jpg"><uri content-type="original_file" xlink:type="simple">https://binary.pensoft.net/fig/1397288</uri></graphic></fig><fig id="F11" position="float" orientation="portrait"><object-id xmlns:xlink="http://www.w3.org/1999/xlink" content-type="doi" xlink:type="simple">10.3897/mycokeys.120.155492.figure11</object-id><object-id xmlns:xlink="http://www.w3.org/1999/xlink" content-type="arpha" xlink:type="simple">36C8AC29-195B-5A69-AF55-5DC5163E21E1</object-id><label>Figure 11.</label><caption><p>Basidiospores of: <bold>A.</bold><italic><tp:taxon-name><tp:taxon-name-part taxon-name-part-type="genus" reg="Protohydnum">Protohydnum</tp:taxon-name-part><tp:taxon-name-part taxon-name-part-type="species" reg="album">album</tp:taxon-name-part></tp:taxon-name></italic> (specimen Miettinen 196583); <bold>B.</bold><italic><tp:taxon-name><tp:taxon-name-part taxon-name-part-type="genus" reg="Protohydnum">P.</tp:taxon-name-part><tp:taxon-name-part taxon-name-part-type="species" reg="aureum">aureum</tp:taxon-name-part></tp:taxon-name></italic> (holotype); <bold>C.</bold><italic><tp:taxon-name><tp:taxon-name-part taxon-name-part-type="genus" reg="Protohydnum">P.</tp:taxon-name-part><tp:taxon-name-part taxon-name-part-type="species" reg="elasticum">elasticum</tp:taxon-name-part></tp:taxon-name></italic> (holotype); <bold>D.</bold><italic><tp:taxon-name><tp:taxon-name-part taxon-name-part-type="genus" reg="Protohydnum">P.</tp:taxon-name-part><tp:taxon-name-part taxon-name-part-type="species" reg="elevatum">elevatum</tp:taxon-name-part></tp:taxon-name></italic> (holotype); <bold>E.</bold><italic><tp:taxon-name><tp:taxon-name-part taxon-name-part-type="genus" reg="Protohydnum">P.</tp:taxon-name-part><tp:taxon-name-part taxon-name-part-type="species" reg="erumpens">erumpens</tp:taxon-name-part></tp:taxon-name></italic> (holotype); <bold>F.</bold><italic><tp:taxon-name><tp:taxon-name-part taxon-name-part-type="genus" reg="Protohydnum">P.</tp:taxon-name-part><tp:taxon-name-part taxon-name-part-type="species" reg="galzinii">galzinii</tp:taxon-name-part></tp:taxon-name></italic> (three left – specimen Miettinen 15900.4, three right – lectotype of <italic><tp:taxon-name><tp:taxon-name-part taxon-name-part-type="genus" reg="Sebacina">S.</tp:taxon-name-part><tp:taxon-name-part taxon-name-part-type="species" reg="galzinii">galzinii</tp:taxon-name-part></tp:taxon-name></italic>); <bold>G.</bold><italic><tp:taxon-name><tp:taxon-name-part taxon-name-part-type="genus" reg="Protohydnum">P.</tp:taxon-name-part><tp:taxon-name-part taxon-name-part-type="species" reg="lactescens">lactescens</tp:taxon-name-part></tp:taxon-name></italic> (four left – specimen TAAM192048, three right – holotype of <italic><tp:taxon-name><tp:taxon-name-part taxon-name-part-type="genus" reg="Sebacina">S.</tp:taxon-name-part><tp:taxon-name-part taxon-name-part-type="species" reg="lactescens">lactescens</tp:taxon-name-part></tp:taxon-name></italic>); <bold>H.</bold><italic><tp:taxon-name><tp:taxon-name-part taxon-name-part-type="genus" reg="Protohydnum">P.</tp:taxon-name-part><tp:taxon-name-part taxon-name-part-type="species" reg="livescens">livescens</tp:taxon-name-part></tp:taxon-name></italic> (specimen Spirin 13913); <bold>I.</bold><italic><tp:taxon-name><tp:taxon-name-part taxon-name-part-type="genus" reg="Protohydnum">P.</tp:taxon-name-part><tp:taxon-name-part taxon-name-part-type="species" reg="microperum">microperum</tp:taxon-name-part></tp:taxon-name></italic> (holotype); <bold>J.</bold><italic><tp:taxon-name><tp:taxon-name-part taxon-name-part-type="genus" reg="Protohydnum">P.</tp:taxon-name-part><tp:taxon-name-part taxon-name-part-type="species" reg="nudum">nudum</tp:taxon-name-part></tp:taxon-name></italic> (holotype); <bold>K.</bold><italic><tp:taxon-name><tp:taxon-name-part taxon-name-part-type="genus" reg="Protohydnum">P.</tp:taxon-name-part><tp:taxon-name-part taxon-name-part-type="species" reg="ocellatum">ocellatum</tp:taxon-name-part></tp:taxon-name></italic> (holotype); <bold>L.</bold><italic><tp:taxon-name><tp:taxon-name-part taxon-name-part-type="genus" reg="Protohydnum">P.</tp:taxon-name-part><tp:taxon-name-part taxon-name-part-type="species" reg="pallidum">pallidum</tp:taxon-name-part></tp:taxon-name></italic> (holotype); <bold>M.</bold><italic><tp:taxon-name><tp:taxon-name-part taxon-name-part-type="genus" reg="Protohydnum">P.</tp:taxon-name-part><tp:taxon-name-part taxon-name-part-type="species" reg="pululahuanum">pululahuanum</tp:taxon-name-part></tp:taxon-name></italic> (three left – lectotype, three right – specimen FH00783538); <bold>N.</bold><italic><tp:taxon-name><tp:taxon-name-part taxon-name-part-type="genus" reg="Protohydnum">P.</tp:taxon-name-part><tp:taxon-name-part taxon-name-part-type="species" reg="sucinum">sucinum</tp:taxon-name-part></tp:taxon-name></italic> (three left – lectotype of <italic><tp:taxon-name><tp:taxon-name-part taxon-name-part-type="genus" reg="Auricularia">A.</tp:taxon-name-part><tp:taxon-name-part taxon-name-part-type="species" reg="brasiliensis">brasiliensis</tp:taxon-name-part></tp:taxon-name></italic>, three right – specimen BPI 701268); <bold>O.</bold><italic><tp:taxon-name><tp:taxon-name-part taxon-name-part-type="genus" reg="Protomerulius">Protomerulius</tp:taxon-name-part><tp:taxon-name-part taxon-name-part-type="species" reg="amiliavi">amiliavi</tp:taxon-name-part></tp:taxon-name></italic> (holotype); <bold>P.</bold><italic><tp:taxon-name><tp:taxon-name-part taxon-name-part-type="genus" reg="Protomerulius">P.</tp:taxon-name-part><tp:taxon-name-part taxon-name-part-type="species" reg="deceptorius">deceptorius</tp:taxon-name-part></tp:taxon-name></italic> (holotype). Scale bar: 10 µm.</p></caption><graphic xmlns:xlink="http://www.w3.org/1999/xlink" xlink:href="mycokeys-120-339-g011.jpg" position="float" orientation="portrait" xlink:type="simple" id="oo_1397292.jpg"><uri content-type="original_file" xlink:type="simple">https://binary.pensoft.net/fig/1397292</uri></graphic></fig></tp:treatment-sec><ref-list><ref id="B19"><mixed-citation xmlns:xlink="http://www.w3.org/1999/xlink" xlink:type="simple"><person-group><name name-style="western"><surname>Lloyd</surname><given-names>CG</given-names></name></person-group> (<year>1913</year>) <article-title>Letter 44.</article-title><source>Mycological Writings</source><volume>4</volume>: <fpage>1</fpage>–<lpage>12</lpage>.</mixed-citation></ref><ref id="B21"><mixed-citation xmlns:xlink="http://www.w3.org/1999/xlink" xlink:type="simple"><person-group><name name-style="western"><surname>Lloyd</surname><given-names>CG</given-names></name></person-group> (<year>1921</year>) <article-title>Mycological Notes 65.</article-title><source>Mycological Writings</source><volume>6</volume>: <fpage>1029</fpage>–<lpage>1101</lpage>.</mixed-citation></ref><ref id="B5"><mixed-citation xmlns:xlink="http://www.w3.org/1999/xlink" xlink:type="simple"><person-group><name name-style="western"><surname>Burt</surname><given-names>EA</given-names></name></person-group> (<year>1921</year>) Some North American <tp:taxon-name><tp:taxon-name-part taxon-name-part-type="family">Tremellaceae</tp:taxon-name-part></tp:taxon-name>, <tp:taxon-name><tp:taxon-name-part taxon-name-part-type="family">Dacryomycetaceae</tp:taxon-name-part></tp:taxon-name> and <tp:taxon-name><tp:taxon-name-part taxon-name-part-type="family">Auriculariaceae</tp:taxon-name-part></tp:taxon-name>. Annals of the Missouri Botanical Garden 8: 361–396. <ext-link xlink:href="10.2307/2989988" ext-link-type="doi" xlink:type="simple">https://doi.org/10.2307/2989988</ext-link></mixed-citation></ref><ref id="B27"><mixed-citation xmlns:xlink="http://www.w3.org/1999/xlink" xlink:type="simple"><person-group><name name-style="western"><surname>Martin</surname><given-names>GW</given-names></name></person-group> (<year>1951</year>) <article-title>The genus <italic><tp:taxon-name><tp:taxon-name-part taxon-name-part-type="genus">Seismosarca</tp:taxon-name-part></tp:taxon-name></italic> Cooke.</article-title><source>Mycologia</source><volume>43</volume>: <fpage>112</fpage>–<lpage>113</lpage>. <ext-link xlink:href="10.2307/3755555" ext-link-type="doi" xlink:type="simple">https://doi.org/10.2307/3755555</ext-link></mixed-citation></ref><ref id="B10"><mixed-citation xmlns:xlink="http://www.w3.org/1999/xlink" xlink:type="simple"><person-group><name name-style="western"><surname>Ervin</surname><given-names>MD</given-names></name></person-group> (<year>1956</year>) A new genus of the <tp:taxon-name><tp:taxon-name-part taxon-name-part-type="family">Tremellaceae</tp:taxon-name-part></tp:taxon-name>. Mycologia 48: 690–693. <ext-link xlink:href="10.1080/00275514.1956.12024582" ext-link-type="doi" xlink:type="simple">https://doi.org/10.1080/00275514.1956.12024582</ext-link></mixed-citation></ref><ref id="B63"><mixed-citation xmlns:xlink="http://www.w3.org/1999/xlink" xlink:type="simple"><person-group><name name-style="western"><surname>Wells</surname><given-names>K</given-names></name></person-group> (<year>1957</year>) <article-title>Studies of some <tp:taxon-name><tp:taxon-name-part taxon-name-part-type="family">Tremellaceae</tp:taxon-name-part></tp:taxon-name>. I.</article-title><source>Lloydia</source><volume>20</volume>: <fpage>43</fpage>–<lpage>65</lpage>.</mixed-citation></ref><ref id="B20"><mixed-citation xmlns:xlink="http://www.w3.org/1999/xlink" xlink:type="simple"><person-group><name name-style="western"><surname>Lloyd</surname><given-names>CG</given-names></name></person-group> (<year>1917</year>) <article-title>Mycological Notes 45.</article-title><source>Mycological Writings</source><volume>5</volume>: <fpage>621</fpage>–<lpage>636</lpage>.</mixed-citation></ref><ref id="B56"><mixed-citation xmlns:xlink="http://www.w3.org/1999/xlink" xlink:type="simple"><person-group><name name-style="western"><surname>Stevenson</surname><given-names>JA</given-names></name><name name-style="western"><surname>Cash</surname><given-names>EK</given-names></name></person-group> (<year>1936</year>) <article-title>The new fungus names proposed by C.G. Lloyd.</article-title><source>Bulletin of the Lloyd Library and Museum</source><volume>35</volume>: <fpage>1</fpage>–<lpage>209</lpage>.</mixed-citation></ref><ref id="B30"><mixed-citation xmlns:xlink="http://www.w3.org/1999/xlink" xlink:type="simple"><person-group><name name-style="western"><surname>Miller</surname><given-names>AN</given-names></name><name name-style="western"><surname>Bates</surname><given-names>ST</given-names></name></person-group> (<year>2017</year>) <article-title>The mycology collections portal (MyCoPortal).</article-title><source>IMA Fungus</source><volume>8</volume>(<issue>2</issue>): <fpage>65</fpage>–<lpage>66</lpage>. <ext-link xlink:href="10.1007/BF03449464" ext-link-type="doi" xlink:type="simple">https://doi.org/10.1007/BF03449464</ext-link></mixed-citation></ref><ref id="B61"><mixed-citation xmlns:xlink="http://www.w3.org/1999/xlink" xlink:type="simple"><person-group><name name-style="western"><surname>Weiß</surname><given-names>M</given-names></name><name name-style="western"><surname>Oberwinkler</surname><given-names>F</given-names></name></person-group> (<year>2001</year>) <article-title>Phylogenetic relationships in <tp:taxon-name><tp:taxon-name-part taxon-name-part-type="order">Auriculariales</tp:taxon-name-part></tp:taxon-name> and related groups – hypotheses derived from nyclear ribosomal DNA sequences.</article-title><source>Mycological Research</source><volume>105</volume>: <fpage>403</fpage>–<lpage>415</lpage>. <ext-link xlink:href="10.1017/S095375620100363X" ext-link-type="doi" xlink:type="simple">https://doi.org/10.1017/S095375620100363X</ext-link></mixed-citation></ref></ref-list></tp:taxon-treatment>
