# Supplementary material for: ﻿Additions to the taxonomy of the Auriculariales (Basidiomycota) with pedunculate basidia
Source: MycoKeys. 2025 Aug 19;120:339–92. doi: 10.3897/mycokeys.120.155492 (PMC12381581; doi:10.3897/mycokeys.120.155492)
Supplement: XML Treatment for Protohydnum glabrum [file mycokeys.120.155492-treatment25.xml]

<!DOCTYPE tp:taxon-treatment
  PUBLIC "-//TaxonX//DTD Taxonomic Treatment Publishing DTD v0 20100105//EN" "tax-treatment-NSO.dtd">
<tp:taxon-treatment xmlns:tp="http://www.plazi.org/taxpub"><tp:treatment-meta><kwd-group><label>Taxon classification</label><kwd>
              <named-content content-type="kingdom">Fungi</named-content>
            </kwd><kwd>
              <named-content content-type="order">Auriculariales</named-content>
            </kwd></kwd-group><mixed-citation publication-type="journal"><person-group><name><surname>Spirin</surname><given-names>Viacheslav</given-names></name><name><surname>Malysheva</surname><given-names>Vera</given-names></name><name><surname>Viner</surname><given-names>Ilya</given-names></name><name><surname>Alvarenga</surname><given-names>Renato Lúcio Mendes</given-names></name><name><surname>Grebenc</surname><given-names>Tine</given-names></name><name><surname>Gruhn</surname><given-names>Gérald</given-names></name><name><surname>Savchenko</surname><given-names>Anton</given-names></name><name><surname>Grootmyers</surname><given-names>Django</given-names></name><name><surname>Ryvarden</surname><given-names>Leif</given-names></name><name><surname>Vlasák</surname><given-names>Josef</given-names></name><name><surname>Larsson</surname><given-names>Karl-Henrik</given-names></name><name><surname>Nilsson</surname><given-names>R. Henrik</given-names></name></person-group><article-title>﻿Additions to the taxonomy of the <italic><tp:taxon-name><tp:taxon-name-part taxon-name-part-type="order">Auriculariales</tp:taxon-name-part></tp:taxon-name></italic> (<tp:taxon-name><tp:taxon-name-part taxon-name-part-type="phylum">Basidiomycota</tp:taxon-name-part></tp:taxon-name>) with pedunculate basidia</article-title><source>MycoKeys</source><day>19</day><month>08</month><year>2025</year><volume>120</volume><fpage>339</fpage><lpage>392</lpage><pub-id pub-id-type="doi">10.3897/mycokeys.120.155492</pub-id></mixed-citation></tp:treatment-meta><tp:nomenclature><label>﻿</label><tp:taxon-name>
            <object-id xmlns:xlink="http://www.w3.org/1999/xlink" content-type="arpha" xlink:type="simple">1F7E12E8-72A5-5499-BD2E-81DAB1C16996</object-id>
            <tp:taxon-name-part taxon-name-part-type="genus" reg="Protohydnum">Protohydnum</tp:taxon-name-part>
            <tp:taxon-name-part taxon-name-part-type="species" reg="glabrum">glabrum</tp:taxon-name-part>
            <object-id xmlns:xlink="http://www.w3.org/1999/xlink" content-type="mycobank" xlink:type="simple">858680</object-id>
          </tp:taxon-name><tp:taxon-authority>(Möller) Spirin</tp:taxon-authority><tp:taxon-status xmlns:xlink="http://www.w3.org/1999/xlink" xlink:type="simple">comb. nov.</tp:taxon-status><tp:nomenclature-citation-list><tp:nomenclature-citation><tp:taxon-name>
                <tp:taxon-name-part taxon-name-part-type="genus" reg="Exidiopsis"/>
                <tp:taxon-name-part taxon-name-part-type="species" reg="glabra"/>
              </tp:taxon-name><comment>≡ <tp:taxon-name><tp:taxon-name-part taxon-name-part-type="genus" reg="Exidiopsis">Exidiopsis</tp:taxon-name-part><tp:taxon-name-part taxon-name-part-type="species" reg="glabra">glabra</tp:taxon-name-part></tp:taxon-name> Möller, Botanische Mittheilungen aus den Tropen 8: 168, 1895. Lectotype (selected here, MBT 10025861). Brazil. Santa Catarina, Blumenau, 8.II.1893 Möller 1039 (HBG, studied). </comment></tp:nomenclature-citation></tp:nomenclature-citation-list></tp:nomenclature><tp:treatment-sec sec-type="description" id="SECID0ELJBK"><title>Description.</title><p>Basidiocarps effused, covering a few cm, smooth, gelatinised, semitranslucent, dirty ochraceous to brownish, 0.1–0.2 mm thick, margin gradually thinning-out. Hyphal structure monomitic, hyphae hyaline, clamped; subicular hyphae indiscernible, subhymenial hyphae thin-walled, ascending, easily collapsing, 2.5–3.5 μm in diam. Gloeocystidia yellowish, tapering, embedded, 41–69 × 6.5–12 μm. Hyphidia abundant, richly branched, 1–1.5 μm in diam. at the apex, forming a continuous layer up to 20 μm thick. Basidia four-celled, longitudinally septate, ovoid-ellipsoid, pedunculate, 14.5–18 × 9.1–12.8 μm (n = 6/1), stalk up to 17 × 3–3.5 μm, sometimes strongly reduced, sterigmata gradually tapering, up to 12.5 × 3 μm. Basidiospores smooth, thin-walled, broadly ellipsoid to subglobose, 8.0–10.2 × 6.7–7.9 μm (n = 3/1), widely collapsed.</p></tp:treatment-sec><tp:treatment-sec sec-type="remarks" id="SECID0EQJBK"><title>Remarks.</title><p>This species was described by <xref ref-type="bibr" rid="B32">Möller (1895)</xref> as a member of <italic><tp:taxon-name><tp:taxon-name-part taxon-name-part-type="genus" reg="Exidiopsis">Exidiopsis</tp:taxon-name-part></tp:taxon-name></italic> from the southern part of Brazil and never mentioned thereafter. Here we reassess it based on the morphological study of the single remaining specimen in the HBG herbarium (designated as the lectotype above). The completely effused, smooth basidiocarps, abundant gloeocystidia, and ovoid-ellipsoid, clearly stalked basidia point towards <italic><tp:taxon-name><tp:taxon-name-part taxon-name-part-type="genus" reg="Bourdotia">Bourdotia</tp:taxon-name-part><tp:taxon-name-part taxon-name-part-type="species" reg="galzinii">galzinii</tp:taxon-name-part></tp:taxon-name></italic> (= <italic><tp:taxon-name><tp:taxon-name-part taxon-name-part-type="genus" reg="Protohydnum">Protohydnum</tp:taxon-name-part><tp:taxon-name-part taxon-name-part-type="species" reg="galzinii">galzinii</tp:taxon-name-part></tp:taxon-name></italic> in the present study) and satellite species as closest to <italic><tp:taxon-name><tp:taxon-name-part taxon-name-part-type="genus" reg="Protohydnum">P.</tp:taxon-name-part><tp:taxon-name-part taxon-name-part-type="species" reg="glabrum">glabrum</tp:taxon-name-part></tp:taxon-name></italic>. Among these species, <italic><tp:taxon-name><tp:taxon-name-part taxon-name-part-type="genus" reg="Protohydnum">P.</tp:taxon-name-part><tp:taxon-name-part taxon-name-part-type="species" reg="nudum">nudum</tp:taxon-name-part></tp:taxon-name></italic> from East Africa looks most similar to <italic><tp:taxon-name><tp:taxon-name-part taxon-name-part-type="genus" reg="Protohydnum">P.</tp:taxon-name-part><tp:taxon-name-part taxon-name-part-type="species" reg="glabrum">glabrum</tp:taxon-name-part></tp:taxon-name></italic>. These species can be separated based on the length of gloeocystidia (twice as long in <italic><tp:taxon-name><tp:taxon-name-part taxon-name-part-type="genus" reg="Protohydnum">P.</tp:taxon-name-part><tp:taxon-name-part taxon-name-part-type="species" reg="nudum">nudum</tp:taxon-name-part></tp:taxon-name></italic> compared to <italic><tp:taxon-name><tp:taxon-name-part taxon-name-part-type="genus" reg="Protohydnum">P.</tp:taxon-name-part><tp:taxon-name-part taxon-name-part-type="species" reg="glabrum">glabrum</tp:taxon-name-part></tp:taxon-name></italic>) and the presence of distinct, thick epihymenial layer of hyphidia in <italic><tp:taxon-name><tp:taxon-name-part taxon-name-part-type="genus" reg="Protohydnum">P.</tp:taxon-name-part><tp:taxon-name-part taxon-name-part-type="species" reg="glabrum">glabrum</tp:taxon-name-part></tp:taxon-name></italic>. <italic><tp:taxon-name><tp:taxon-name-part taxon-name-part-type="genus" reg="Protohydnum">Protohydnum</tp:taxon-name-part><tp:taxon-name-part taxon-name-part-type="species" reg="glabrum">glabrum</tp:taxon-name-part></tp:taxon-name></italic> is so far known only from the type locality, and newly collected material is highly desirable to study it with DNA methods.</p></tp:treatment-sec><ref-list><ref id="B32"><mixed-citation xmlns:xlink="http://www.w3.org/1999/xlink" xlink:type="simple"><person-group><name name-style="western"><surname>Möller</surname><given-names>A</given-names></name></person-group> (<year>1895</year>) <article-title>Protobasidiomyceten.</article-title><source>Botanische Mittheilungen aus den Tropen</source><volume>8</volume>: <fpage>1</fpage>–<lpage>180</lpage>.</mixed-citation></ref></ref-list></tp:taxon-treatment>
