# Supplementary material for: ﻿Additions to the taxonomy of the Auriculariales (Basidiomycota) with pedunculate basidia
Source: MycoKeys. 2025 Aug 19;120:339–92. doi: 10.3897/mycokeys.120.155492 (PMC12381581; doi:10.3897/mycokeys.120.155492)
Supplement: XML Treatment for Protohydnum lactescens [file mycokeys.120.155492-treatment26.xml]

<!DOCTYPE tp:taxon-treatment
  PUBLIC "-//TaxonX//DTD Taxonomic Treatment Publishing DTD v0 20100105//EN" "tax-treatment-NSO.dtd">
<tp:taxon-treatment xmlns:tp="http://www.plazi.org/taxpub"><tp:treatment-meta><kwd-group><label>Taxon classification</label><kwd>
              <named-content content-type="kingdom">Fungi</named-content>
            </kwd><kwd>
              <named-content content-type="order">Auriculariales</named-content>
            </kwd></kwd-group><mixed-citation publication-type="journal"><person-group><name><surname>Spirin</surname><given-names>Viacheslav</given-names></name><name><surname>Malysheva</surname><given-names>Vera</given-names></name><name><surname>Viner</surname><given-names>Ilya</given-names></name><name><surname>Alvarenga</surname><given-names>Renato Lúcio Mendes</given-names></name><name><surname>Grebenc</surname><given-names>Tine</given-names></name><name><surname>Gruhn</surname><given-names>Gérald</given-names></name><name><surname>Savchenko</surname><given-names>Anton</given-names></name><name><surname>Grootmyers</surname><given-names>Django</given-names></name><name><surname>Ryvarden</surname><given-names>Leif</given-names></name><name><surname>Vlasák</surname><given-names>Josef</given-names></name><name><surname>Larsson</surname><given-names>Karl-Henrik</given-names></name><name><surname>Nilsson</surname><given-names>R. Henrik</given-names></name></person-group><article-title>﻿Additions to the taxonomy of the <italic><tp:taxon-name><tp:taxon-name-part taxon-name-part-type="order">Auriculariales</tp:taxon-name-part></tp:taxon-name></italic> (<tp:taxon-name><tp:taxon-name-part taxon-name-part-type="phylum">Basidiomycota</tp:taxon-name-part></tp:taxon-name>) with pedunculate basidia</article-title><source>MycoKeys</source><day>19</day><month>08</month><year>2025</year><volume>120</volume><fpage>339</fpage><lpage>392</lpage><pub-id pub-id-type="doi">10.3897/mycokeys.120.155492</pub-id></mixed-citation></tp:treatment-meta><tp:nomenclature><label>﻿</label><tp:taxon-name>
            <object-id xmlns:xlink="http://www.w3.org/1999/xlink" content-type="arpha" xlink:type="simple">A16CEE29-384B-5E26-A911-5CA839917D31</object-id>
            <tp:taxon-name-part taxon-name-part-type="genus" reg="Protohydnum">Protohydnum</tp:taxon-name-part>
            <tp:taxon-name-part taxon-name-part-type="species" reg="lactescens">lactescens</tp:taxon-name-part>
            <object-id xmlns:xlink="http://www.w3.org/1999/xlink" content-type="mycobank" xlink:type="simple">858681</object-id>
          </tp:taxon-name><tp:taxon-authority>(Burt) Spirin &amp; V. Malysheva</tp:taxon-authority><tp:taxon-status xmlns:xlink="http://www.w3.org/1999/xlink" xlink:type="simple">comb. nov.</tp:taxon-status><xref ref-type="fig" rid="F10">Figs 10A</xref><xref ref-type="fig" rid="F11">, 11G</xref><tp:nomenclature-citation-list><tp:nomenclature-citation><tp:taxon-name>
                <tp:taxon-name-part taxon-name-part-type="genus" reg="Sebacina"/>
                <tp:taxon-name-part taxon-name-part-type="species" reg="lactescens"/>
              </tp:taxon-name><comment>≡ <tp:taxon-name><tp:taxon-name-part taxon-name-part-type="genus" reg="Sebacina">Sebacina</tp:taxon-name-part><tp:taxon-name-part taxon-name-part-type="species" reg="lactescens">lactescens</tp:taxon-name-part></tp:taxon-name> Burt, Annals of the Missouri Botanical Garden 13: 336, 1926. Holotype. Grenada. Grand Etang, [angiosperm branch], 1912–1913 Thaxter 153 (FH00488322, studied). </comment></tp:nomenclature-citation></tp:nomenclature-citation-list></tp:nomenclature><tp:treatment-sec sec-type="description" id="SECID0EEPBK"><title>Description.</title><p>Basidiocarps first adpressed-orbicular, up to 1 cm in diam., gelatinous, semitranslucent, pale ochraceous or greyish to brownish, 1–2 mm thick, then fusing together and forming compound effused basidiocarps up to 5 cm in diam., in dry condition brown and rather tough, margin adnate or partly detaching. Hyphal structure monomitic, hyphae hyaline, clamped; context hyphae thin-walled, interwoven or subparallel, anastomosing, embedded in gelatinous matrix, 2–4 μm in diam., subhymenial hyphae thin-walled, ascending or interwoven, 1.5–3 μm in diam. Gloeocystidia abundant, hyaline to yellowish or brownish, tapering or more rarely tubular-clavate, embedded or only slightly projecting (up to 10 μm) above hymenial layer, 48–112 × 5–11 μm. Hyphidia abundant, richly branched, 1–2 μm in diam. at the apex, forming a continuous layer up to 25 μm thick. Basidia four-celled, longitudinally septate, ovoid-ellipsoid, sessile or rarely with a reduced stalk up to 4 × 3 μm, (18–) 19–26.5 (–29) × (10.8–) 11.7–16.0 (–18.0) μm (n = 30/3), sterigmata gradually tapering, up to 20 × 3.5–4 μm. Basidiospores smooth, thin-walled, cylindrical to broadly cylindrical, occasionally slightly curved, (9.4–) 9.9–15.6 (–16.8) × (5.8–) 5.9–8.3 (–8.9) μm (n = 90/3), L = 13.05–14.04, W = 6.77–7.33, Q’ = (1.4–) 1.5–2.4 (–2.5), Q = 1.78–1.99.</p><fig id="F10" position="float" orientation="portrait"><object-id xmlns:xlink="http://www.w3.org/1999/xlink" content-type="doi" xlink:type="simple">10.3897/mycokeys.120.155492.figure10</object-id><object-id xmlns:xlink="http://www.w3.org/1999/xlink" content-type="arpha" xlink:type="simple">FE478B7A-1FFD-5929-9EF6-11CA5062D535</object-id><label>Figure 10.</label><caption><p>Microscopic structures of: <bold>A.</bold><italic><tp:taxon-name><tp:taxon-name-part taxon-name-part-type="genus" reg="Protohydnum">Protohydnum</tp:taxon-name-part><tp:taxon-name-part taxon-name-part-type="species" reg="lactescens">lactescens</tp:taxon-name-part></tp:taxon-name></italic> (specimen TAAM192048) (hymenial cells and tramal hyphae); <bold>B.</bold><italic><tp:taxon-name><tp:taxon-name-part taxon-name-part-type="genus" reg="Protohydnum">P.</tp:taxon-name-part><tp:taxon-name-part taxon-name-part-type="species" reg="livescens">livescens</tp:taxon-name-part></tp:taxon-name></italic> (specimen Spirin 13913) (hymenial cells and subhymenial hyphae); <bold>C.</bold><italic><tp:taxon-name><tp:taxon-name-part taxon-name-part-type="genus" reg="Protohydnum">P.</tp:taxon-name-part><tp:taxon-name-part taxon-name-part-type="species" reg="pallidum">pallidum</tp:taxon-name-part></tp:taxon-name></italic> (holotype) (gloeocystidia and a basidium); <bold>D.</bold><italic><tp:taxon-name><tp:taxon-name-part taxon-name-part-type="genus" reg="Protohydnum">P.</tp:taxon-name-part><tp:taxon-name-part taxon-name-part-type="species" reg="sucinum">sucinum</tp:taxon-name-part></tp:taxon-name></italic> (lectotype) (1 – basidia and basidiospores; 2 – gloeocystidia). Scale bar: 10 µm.</p></caption><graphic xmlns:xlink="http://www.w3.org/1999/xlink" xlink:href="mycokeys-120-339-g010.jpg" position="float" orientation="portrait" xlink:type="simple" id="oo_1397291.jpg"><uri content-type="original_file" xlink:type="simple">https://binary.pensoft.net/fig/1397291</uri></graphic></fig></tp:treatment-sec><tp:treatment-sec sec-type="distribution" id="SECID0ECRBK"><title>Distribution and ecology.</title><p>North America (USA – California, the Caribbean – Grenada); decayed angiosperm wood.</p></tp:treatment-sec><tp:treatment-sec sec-type="remarks" id="SECID0EHRBK"><title>Remarks.</title><p>This species was originally described from the Caribbean (<xref ref-type="bibr" rid="B6">Burt 1926</xref>) and later placed among the synonyms of <italic><tp:taxon-name><tp:taxon-name-part taxon-name-part-type="genus" reg="Ductifera">Ductifera</tp:taxon-name-part><tp:taxon-name-part taxon-name-part-type="species" reg="sucina">sucina</tp:taxon-name-part></tp:taxon-name></italic> (<xref ref-type="bibr" rid="B63">Wells 1957</xref>). We restudied the type specimens of both <italic><tp:taxon-name><tp:taxon-name-part taxon-name-part-type="genus" reg="Sebacina">Sebacina</tp:taxon-name-part><tp:taxon-name-part taxon-name-part-type="species" reg="lactescens">lactescens</tp:taxon-name-part></tp:taxon-name></italic> and <italic><tp:taxon-name><tp:taxon-name-part taxon-name-part-type="genus" reg="Exidia">Exidia</tp:taxon-name-part><tp:taxon-name-part taxon-name-part-type="species" reg="sucina">sucina</tp:taxon-name-part></tp:taxon-name></italic> (see under <italic><tp:taxon-name><tp:taxon-name-part taxon-name-part-type="genus" reg="Protohydnum">Protohydnum</tp:taxon-name-part><tp:taxon-name-part taxon-name-part-type="species" reg="sucinum">sucinum</tp:taxon-name-part></tp:taxon-name></italic> below) and concluded that they belong to two different species. <italic><tp:taxon-name><tp:taxon-name-part taxon-name-part-type="genus" reg="Protohydnum">Protohydnum</tp:taxon-name-part><tp:taxon-name-part taxon-name-part-type="species" reg="lactescens">lactescens</tp:taxon-name-part></tp:taxon-name></italic> produces effused basidiocarps, while they are cerebriform-exidioid in <italic><tp:taxon-name><tp:taxon-name-part taxon-name-part-type="genus" reg="Protohydnum">P.</tp:taxon-name-part><tp:taxon-name-part taxon-name-part-type="species" reg="sucinum">sucinum</tp:taxon-name-part></tp:taxon-name></italic>. Microscopically, the species can be easily separated based on size of gloeocystidia (much shorter in <italic><tp:taxon-name><tp:taxon-name-part taxon-name-part-type="genus" reg="Protohydnum">P.</tp:taxon-name-part><tp:taxon-name-part taxon-name-part-type="species" reg="lactescens">lactescens</tp:taxon-name-part></tp:taxon-name></italic> than in <italic><tp:taxon-name><tp:taxon-name-part taxon-name-part-type="genus" reg="Protohydnum">P.</tp:taxon-name-part><tp:taxon-name-part taxon-name-part-type="species" reg="sucinum">sucinum</tp:taxon-name-part></tp:taxon-name></italic>), basidia, and basidiospores (considerably larger in <italic><tp:taxon-name><tp:taxon-name-part taxon-name-part-type="genus" reg="Protohydnum">P.</tp:taxon-name-part><tp:taxon-name-part taxon-name-part-type="species" reg="lactescens">lactescens</tp:taxon-name-part></tp:taxon-name></italic> than in <italic><tp:taxon-name><tp:taxon-name-part taxon-name-part-type="genus" reg="Protohydnum">P.</tp:taxon-name-part><tp:taxon-name-part taxon-name-part-type="species" reg="sucinum">sucinum</tp:taxon-name-part></tp:taxon-name></italic>). DNA sequences of <italic><tp:taxon-name><tp:taxon-name-part taxon-name-part-type="genus" reg="Ductifera">D.</tp:taxon-name-part><tp:taxon-name-part taxon-name-part-type="species" reg="sucina">sucina</tp:taxon-name-part></tp:taxon-name></italic> published by <xref ref-type="bibr" rid="B61">Weiß and Oberwinkler (2001)</xref> and <xref ref-type="bibr" rid="B69">Wells et al. (2004)</xref> represent <italic><tp:taxon-name><tp:taxon-name-part taxon-name-part-type="genus" reg="Protohydnum">P.</tp:taxon-name-part><tp:taxon-name-part taxon-name-part-type="species" reg="lactescens">lactescens</tp:taxon-name-part></tp:taxon-name></italic> instead. <xref ref-type="bibr" rid="B63">Wells (1957)</xref> listed <italic><tp:taxon-name><tp:taxon-name-part taxon-name-part-type="genus" reg="Exidia">Exidia</tp:taxon-name-part><tp:taxon-name-part taxon-name-part-type="species" reg="cystidiata">cystidiata</tp:taxon-name-part></tp:taxon-name></italic> Olive as another synonym of <italic><tp:taxon-name><tp:taxon-name-part taxon-name-part-type="genus" reg="Ductifera">D.</tp:taxon-name-part><tp:taxon-name-part taxon-name-part-type="species" reg="sucina">sucina</tp:taxon-name-part></tp:taxon-name></italic>. We did not study its type; as we could judge from the protologue, it is likely that <italic><tp:taxon-name><tp:taxon-name-part taxon-name-part-type="genus" reg="Exidia">E.</tp:taxon-name-part><tp:taxon-name-part taxon-name-part-type="species" reg="cystidiata">cystidiata</tp:taxon-name-part></tp:taxon-name></italic> is a synonym of <italic><tp:taxon-name><tp:taxon-name-part taxon-name-part-type="genus" reg="Protohydnum">P.</tp:taxon-name-part><tp:taxon-name-part taxon-name-part-type="species" reg="lactescens">lactescens</tp:taxon-name-part></tp:taxon-name></italic>.</p><fig id="F11" position="float" orientation="portrait"><object-id xmlns:xlink="http://www.w3.org/1999/xlink" content-type="doi" xlink:type="simple">10.3897/mycokeys.120.155492.figure11</object-id><object-id xmlns:xlink="http://www.w3.org/1999/xlink" content-type="arpha" xlink:type="simple">36C8AC29-195B-5A69-AF55-5DC5163E21E1</object-id><label>Figure 11.</label><caption><p>Basidiospores of: <bold>A.</bold><italic><tp:taxon-name><tp:taxon-name-part taxon-name-part-type="genus" reg="Protohydnum">Protohydnum</tp:taxon-name-part><tp:taxon-name-part taxon-name-part-type="species" reg="album">album</tp:taxon-name-part></tp:taxon-name></italic> (specimen Miettinen 196583); <bold>B.</bold><italic><tp:taxon-name><tp:taxon-name-part taxon-name-part-type="genus" reg="Protohydnum">P.</tp:taxon-name-part><tp:taxon-name-part taxon-name-part-type="species" reg="aureum">aureum</tp:taxon-name-part></tp:taxon-name></italic> (holotype); <bold>C.</bold><italic><tp:taxon-name><tp:taxon-name-part taxon-name-part-type="genus" reg="Protohydnum">P.</tp:taxon-name-part><tp:taxon-name-part taxon-name-part-type="species" reg="elasticum">elasticum</tp:taxon-name-part></tp:taxon-name></italic> (holotype); <bold>D.</bold><italic><tp:taxon-name><tp:taxon-name-part taxon-name-part-type="genus" reg="Protohydnum">P.</tp:taxon-name-part><tp:taxon-name-part taxon-name-part-type="species" reg="elevatum">elevatum</tp:taxon-name-part></tp:taxon-name></italic> (holotype); <bold>E.</bold><italic><tp:taxon-name><tp:taxon-name-part taxon-name-part-type="genus" reg="Protohydnum">P.</tp:taxon-name-part><tp:taxon-name-part taxon-name-part-type="species" reg="erumpens">erumpens</tp:taxon-name-part></tp:taxon-name></italic> (holotype); <bold>F.</bold><italic><tp:taxon-name><tp:taxon-name-part taxon-name-part-type="genus" reg="Protohydnum">P.</tp:taxon-name-part><tp:taxon-name-part taxon-name-part-type="species" reg="galzinii">galzinii</tp:taxon-name-part></tp:taxon-name></italic> (three left – specimen Miettinen 15900.4, three right – lectotype of <italic><tp:taxon-name><tp:taxon-name-part taxon-name-part-type="genus" reg="Sebacina">S.</tp:taxon-name-part><tp:taxon-name-part taxon-name-part-type="species" reg="galzinii">galzinii</tp:taxon-name-part></tp:taxon-name></italic>); <bold>G.</bold><italic><tp:taxon-name><tp:taxon-name-part taxon-name-part-type="genus" reg="Protohydnum">P.</tp:taxon-name-part><tp:taxon-name-part taxon-name-part-type="species" reg="lactescens">lactescens</tp:taxon-name-part></tp:taxon-name></italic> (four left – specimen TAAM192048, three right – holotype of <italic><tp:taxon-name><tp:taxon-name-part taxon-name-part-type="genus" reg="Sebacina">S.</tp:taxon-name-part><tp:taxon-name-part taxon-name-part-type="species" reg="lactescens">lactescens</tp:taxon-name-part></tp:taxon-name></italic>); <bold>H.</bold><italic><tp:taxon-name><tp:taxon-name-part taxon-name-part-type="genus" reg="Protohydnum">P.</tp:taxon-name-part><tp:taxon-name-part taxon-name-part-type="species" reg="livescens">livescens</tp:taxon-name-part></tp:taxon-name></italic> (specimen Spirin 13913); <bold>I.</bold><italic><tp:taxon-name><tp:taxon-name-part taxon-name-part-type="genus" reg="Protohydnum">P.</tp:taxon-name-part><tp:taxon-name-part taxon-name-part-type="species" reg="microperum">microperum</tp:taxon-name-part></tp:taxon-name></italic> (holotype); <bold>J.</bold><italic><tp:taxon-name><tp:taxon-name-part taxon-name-part-type="genus" reg="Protohydnum">P.</tp:taxon-name-part><tp:taxon-name-part taxon-name-part-type="species" reg="nudum">nudum</tp:taxon-name-part></tp:taxon-name></italic> (holotype); <bold>K.</bold><italic><tp:taxon-name><tp:taxon-name-part taxon-name-part-type="genus" reg="Protohydnum">P.</tp:taxon-name-part><tp:taxon-name-part taxon-name-part-type="species" reg="ocellatum">ocellatum</tp:taxon-name-part></tp:taxon-name></italic> (holotype); <bold>L.</bold><italic><tp:taxon-name><tp:taxon-name-part taxon-name-part-type="genus" reg="Protohydnum">P.</tp:taxon-name-part><tp:taxon-name-part taxon-name-part-type="species" reg="pallidum">pallidum</tp:taxon-name-part></tp:taxon-name></italic> (holotype); <bold>M.</bold><italic><tp:taxon-name><tp:taxon-name-part taxon-name-part-type="genus" reg="Protohydnum">P.</tp:taxon-name-part><tp:taxon-name-part taxon-name-part-type="species" reg="pululahuanum">pululahuanum</tp:taxon-name-part></tp:taxon-name></italic> (three left – lectotype, three right – specimen FH00783538); <bold>N.</bold><italic><tp:taxon-name><tp:taxon-name-part taxon-name-part-type="genus" reg="Protohydnum">P.</tp:taxon-name-part><tp:taxon-name-part taxon-name-part-type="species" reg="sucinum">sucinum</tp:taxon-name-part></tp:taxon-name></italic> (three left – lectotype of <italic><tp:taxon-name><tp:taxon-name-part taxon-name-part-type="genus" reg="Auricularia">A.</tp:taxon-name-part><tp:taxon-name-part taxon-name-part-type="species" reg="brasiliensis">brasiliensis</tp:taxon-name-part></tp:taxon-name></italic>, three right – specimen BPI 701268); <bold>O.</bold><italic><tp:taxon-name><tp:taxon-name-part taxon-name-part-type="genus" reg="Protomerulius">Protomerulius</tp:taxon-name-part><tp:taxon-name-part taxon-name-part-type="species" reg="amiliavi">amiliavi</tp:taxon-name-part></tp:taxon-name></italic> (holotype); <bold>P.</bold><italic><tp:taxon-name><tp:taxon-name-part taxon-name-part-type="genus" reg="Protomerulius">P.</tp:taxon-name-part><tp:taxon-name-part taxon-name-part-type="species" reg="deceptorius">deceptorius</tp:taxon-name-part></tp:taxon-name></italic> (holotype). Scale bar: 10 µm.</p></caption><graphic xmlns:xlink="http://www.w3.org/1999/xlink" xlink:href="mycokeys-120-339-g011.jpg" position="float" orientation="portrait" xlink:type="simple" id="oo_1397292.jpg"><uri content-type="original_file" xlink:type="simple">https://binary.pensoft.net/fig/1397292</uri></graphic></fig></tp:treatment-sec><ref-list><ref id="B6"><mixed-citation xmlns:xlink="http://www.w3.org/1999/xlink" xlink:type="simple"><person-group><name name-style="western"><surname>Burt</surname><given-names>EA</given-names></name></person-group> (<year>1926</year>) The <tp:taxon-name><tp:taxon-name-part taxon-name-part-type="family">Thelephoraceae</tp:taxon-name-part></tp:taxon-name> of North America. XV. <italic><tp:taxon-name><tp:taxon-name-part taxon-name-part-type="genus">Corticium.</tp:taxon-name-part></tp:taxon-name></italic> Annals of the Missouri Botanical Garden 13: 173–354. <ext-link xlink:href="10.2307/2394065" ext-link-type="doi" xlink:type="simple">https://doi.org/10.2307/2394065</ext-link></mixed-citation></ref><ref id="B63"><mixed-citation xmlns:xlink="http://www.w3.org/1999/xlink" xlink:type="simple"><person-group><name name-style="western"><surname>Wells</surname><given-names>K</given-names></name></person-group> (<year>1957</year>) <article-title>Studies of some <tp:taxon-name><tp:taxon-name-part taxon-name-part-type="family">Tremellaceae</tp:taxon-name-part></tp:taxon-name>. I.</article-title><source>Lloydia</source><volume>20</volume>: <fpage>43</fpage>–<lpage>65</lpage>.</mixed-citation></ref><ref id="B61"><mixed-citation xmlns:xlink="http://www.w3.org/1999/xlink" xlink:type="simple"><person-group><name name-style="western"><surname>Weiß</surname><given-names>M</given-names></name><name name-style="western"><surname>Oberwinkler</surname><given-names>F</given-names></name></person-group> (<year>2001</year>) <article-title>Phylogenetic relationships in <tp:taxon-name><tp:taxon-name-part taxon-name-part-type="order">Auriculariales</tp:taxon-name-part></tp:taxon-name> and related groups – hypotheses derived from nyclear ribosomal DNA sequences.</article-title><source>Mycological Research</source><volume>105</volume>: <fpage>403</fpage>–<lpage>415</lpage>. <ext-link xlink:href="10.1017/S095375620100363X" ext-link-type="doi" xlink:type="simple">https://doi.org/10.1017/S095375620100363X</ext-link></mixed-citation></ref><ref id="B69"><mixed-citation xmlns:xlink="http://www.w3.org/1999/xlink" xlink:type="simple"><person-group><name name-style="western"><surname>Wells</surname><given-names>K</given-names></name><name name-style="western"><surname>Bandoni</surname><given-names>RJ</given-names></name><name name-style="western"><surname>Lim</surname><given-names>SR</given-names></name><name name-style="western"><surname>Berbee</surname><given-names>ML</given-names></name></person-group> (<year>2004</year>) Observations on some species of <italic><tp:taxon-name><tp:taxon-name-part taxon-name-part-type="genus">Myxarium</tp:taxon-name-part></tp:taxon-name></italic> and reconsideration of the <tp:taxon-name><tp:taxon-name-part taxon-name-part-type="family">Auriculariaceae</tp:taxon-name-part></tp:taxon-name> and <tp:taxon-name><tp:taxon-name-part taxon-name-part-type="family">Hyaloriaceae</tp:taxon-name-part></tp:taxon-name> (<tp:taxon-name><tp:taxon-name-part taxon-name-part-type="order">Auriculariales</tp:taxon-name-part></tp:taxon-name>). In: Agerer R, et al. (Eds) Frontiers in Basidiomycote Mycology. IHW-Verlag, Eching, 237–248.</mixed-citation></ref></ref-list></tp:taxon-treatment>
