# Supplementary material for: ﻿Additions to the taxonomy of the Auriculariales (Basidiomycota) with pedunculate basidia
Source: MycoKeys. 2025 Aug 19;120:339–92. doi: 10.3897/mycokeys.120.155492 (PMC12381581; doi:10.3897/mycokeys.120.155492)
Supplement: XML Treatment for Protohydnum livescens [file mycokeys.120.155492-treatment27.xml]

<!DOCTYPE tp:taxon-treatment
  PUBLIC "-//TaxonX//DTD Taxonomic Treatment Publishing DTD v0 20100105//EN" "tax-treatment-NSO.dtd">
<tp:taxon-treatment xmlns:tp="http://www.plazi.org/taxpub"><tp:treatment-meta><kwd-group><label>Taxon classification</label><kwd>
              <named-content content-type="kingdom">Fungi</named-content>
            </kwd><kwd>
              <named-content content-type="order">Auriculariales</named-content>
            </kwd></kwd-group><mixed-citation publication-type="journal"><person-group><name><surname>Spirin</surname><given-names>Viacheslav</given-names></name><name><surname>Malysheva</surname><given-names>Vera</given-names></name><name><surname>Viner</surname><given-names>Ilya</given-names></name><name><surname>Alvarenga</surname><given-names>Renato Lúcio Mendes</given-names></name><name><surname>Grebenc</surname><given-names>Tine</given-names></name><name><surname>Gruhn</surname><given-names>Gérald</given-names></name><name><surname>Savchenko</surname><given-names>Anton</given-names></name><name><surname>Grootmyers</surname><given-names>Django</given-names></name><name><surname>Ryvarden</surname><given-names>Leif</given-names></name><name><surname>Vlasák</surname><given-names>Josef</given-names></name><name><surname>Larsson</surname><given-names>Karl-Henrik</given-names></name><name><surname>Nilsson</surname><given-names>R. Henrik</given-names></name></person-group><article-title>﻿Additions to the taxonomy of the <italic><tp:taxon-name><tp:taxon-name-part taxon-name-part-type="order">Auriculariales</tp:taxon-name-part></tp:taxon-name></italic> (<tp:taxon-name><tp:taxon-name-part taxon-name-part-type="phylum">Basidiomycota</tp:taxon-name-part></tp:taxon-name>) with pedunculate basidia</article-title><source>MycoKeys</source><day>19</day><month>08</month><year>2025</year><volume>120</volume><fpage>339</fpage><lpage>392</lpage><pub-id pub-id-type="doi">10.3897/mycokeys.120.155492</pub-id></mixed-citation></tp:treatment-meta><tp:nomenclature><label>﻿</label><tp:taxon-name>
            <object-id xmlns:xlink="http://www.w3.org/1999/xlink" content-type="arpha" xlink:type="simple">EFE660F7-E820-5B45-B1E1-448D44B06055</object-id>
            <tp:taxon-name-part taxon-name-part-type="genus" reg="Protohydnum">Protohydnum</tp:taxon-name-part>
            <tp:taxon-name-part taxon-name-part-type="species" reg="livescens">livescens</tp:taxon-name-part>
            <object-id xmlns:xlink="http://www.w3.org/1999/xlink" content-type="mycobank" xlink:type="simple">858682</object-id>
          </tp:taxon-name><tp:taxon-authority>(Bres.) Spirin &amp; V. Malysheva</tp:taxon-authority><tp:taxon-status xmlns:xlink="http://www.w3.org/1999/xlink" xlink:type="simple">comb. nov.</tp:taxon-status><xref ref-type="fig" rid="F6">Figs 6F</xref><xref ref-type="fig" rid="F10">, 10B</xref><xref ref-type="fig" rid="F11">, 11H</xref><tp:nomenclature-citation-list><tp:nomenclature-citation><tp:taxon-name>
                <tp:taxon-name-part taxon-name-part-type="genus" reg="Sebacina"/>
                <tp:taxon-name-part taxon-name-part-type="species" reg="livescens"/>
              </tp:taxon-name><comment>≡ <tp:taxon-name><tp:taxon-name-part taxon-name-part-type="genus" reg="Sebacina">Sebacina</tp:taxon-name-part><tp:taxon-name-part taxon-name-part-type="species" reg="livescens">livescens</tp:taxon-name-part></tp:taxon-name> Bres., Fungi Tridentini 2 (11–13): 64, 1898. Lectotype (selected here, MBT 10025862). Italy. Trentino-Alto Adige: Trento, Andalo, <tp:taxon-name><tp:taxon-name-part taxon-name-part-type="genus" reg="Abies">Abies</tp:taxon-name-part><tp:taxon-name-part taxon-name-part-type="species" reg="alba">alba</tp:taxon-name-part></tp:taxon-name> (rotten log), VIII.1896 Bresadola (S F29132, studied). </comment></tp:nomenclature-citation><tp:nomenclature-citation><tp:taxon-name>
                <tp:taxon-name-part taxon-name-part-type="genus" reg="Exidiopsis"/>
                <tp:taxon-name-part taxon-name-part-type="species" reg="livescens"/>
              </tp:taxon-name><comment>= <tp:taxon-name><tp:taxon-name-part taxon-name-part-type="genus" reg="Exidiopsis">Exidiopsis</tp:taxon-name-part><tp:taxon-name-part taxon-name-part-type="species" reg="livescens">livescens</tp:taxon-name-part></tp:taxon-name> (Bres.) Bourdot &amp; Maire, Bulletin de la Société Mycologique de France 36: 71, 1920. </comment></tp:nomenclature-citation><tp:nomenclature-citation><tp:taxon-name>
                <tp:taxon-name-part taxon-name-part-type="genus" reg="Sebacina"/>
                <tp:taxon-name-part taxon-name-part-type="species" reg="laccata"/>
              </tp:taxon-name><comment>= <tp:taxon-name><tp:taxon-name-part taxon-name-part-type="genus" reg="Sebacina">Sebacina</tp:taxon-name-part><tp:taxon-name-part taxon-name-part-type="species" reg="laccata">laccata</tp:taxon-name-part></tp:taxon-name> Bourdot &amp; Galzin, Bulletin de la Société Mycologique de France 39: 262, 1924. Lectotype (selected by <xref ref-type="bibr" rid="B13">Hauerslev 1993</xref>). France. Aveyron: Millau, L’Hospitalet-du-Larzac, <tp:taxon-name><tp:taxon-name-part taxon-name-part-type="genus" reg="Pinus">Pinus</tp:taxon-name-part></tp:taxon-name> sp., 25.IV.1910 Galzin 5743 (herb. Bourdot 7199) (PC, studied). </comment></tp:nomenclature-citation></tp:nomenclature-citation-list></tp:nomenclature><tp:treatment-sec sec-type="description" id="SECID0EBCCK"><title>Description.</title><p>Basidiocarps effused, covering a few cm, smooth or indistinctly tuberculate, gelatinous, first semitranslucent, whitish-greyish or cream-coloured, then greyish- to reddish-brown, opalescent, 0.02–1 mm thick, in dry condition almost invisible or turning to a vinaceous-brown vernicose crust, margin rather sharply delimited, adnate. Hyphal structure monomitic, hyphae hyaline or yellowish, clamped; subicular hyphae thin- to slightly thick-walled, interwoven or subparallel, frequently anastomosing, 2–4 μm in diam., subhymenial hyphae thin- to slightly thick-walled, interwoven or ascending, rather densely arranged and partly glued together, 1–3.5 μm in diam. Cystidia absent. Hyphidia abundant, richly branched, 0.5–2 μm in diam. at the apex, usually forming a continuous layer up to 20 μm thick. Basidia four-celled, longitudinally or rarely obliquely septate, ovoid-ellipsoid, pedunculate, (13–) 14–20 (–22) × (9.7–) 9.8–14.3 (–14.5) μm (n = 72/7), stalk up to 15 × 2–4 μm, sometimes strongly reduced, sterigmata tubular, gradually tapering, up to 20 × 2–3.5 μm. Basidiospores smooth, thin-walled, cylindrical to broadly cylindrical, often slightly curved, (9.1–) 9.2–15.8 (–15.9) × (4.7–) 5.0–7.2 (–7.3) μm (n = 240/8), L = 11.34–13.65, W = 5.71–6.46, Q’ = (1.6–) 1.7–2.6 (–2.8), Q = 1.85–2.23.</p></tp:treatment-sec><tp:treatment-sec sec-type="distribution" id="SECID0EGCCK"><title>Distribution and ecology.</title><p>Europe (Austria, France, Greece, Italy, Romania, Slovenia, Spain, and Ukraine); rotten decorticated wood of conifers (<italic><tp:taxon-name><tp:taxon-name-part taxon-name-part-type="genus" reg="Abies">Abies</tp:taxon-name-part></tp:taxon-name></italic>, <italic><tp:taxon-name><tp:taxon-name-part taxon-name-part-type="genus" reg="Pinus">Pinus</tp:taxon-name-part></tp:taxon-name></italic>).</p></tp:treatment-sec><tp:treatment-sec sec-type="remarks" id="SECID0E1CCK"><title>Remarks.</title><p>The species was originally introduced as a member of <italic><tp:taxon-name><tp:taxon-name-part taxon-name-part-type="genus" reg="Sebacina">Sebacina</tp:taxon-name-part></tp:taxon-name></italic> accompanied by a peculiar conidial stage, <italic><tp:taxon-name><tp:taxon-name-part taxon-name-part-type="genus" reg="Dendrodochium">Dendrodochium</tp:taxon-name-part><tp:taxon-name-part taxon-name-part-type="species" reg="livescens">livescens</tp:taxon-name-part></tp:taxon-name></italic> Bres. (<xref ref-type="bibr" rid="B3">Bresadola 1898</xref>). The authentic material is currently stored in two parcels in Stockholm. We studied them both and concluded that these specimens belong to two different species. The <italic><tp:taxon-name><tp:taxon-name-part taxon-name-part-type="genus" reg="Dendrodochium">Dendrodochium</tp:taxon-name-part></tp:taxon-name></italic> stage is certainly an asexual (<italic><tp:taxon-name><tp:taxon-name-part taxon-name-part-type="genus" reg="Leucogloea">Leucogloea</tp:taxon-name-part></tp:taxon-name></italic>) stage of a <italic><tp:taxon-name><tp:taxon-name-part taxon-name-part-type="genus" reg="Helicogloea">Helicogloea</tp:taxon-name-part></tp:taxon-name></italic> species (cf. <xref ref-type="bibr" rid="B16">Kirschner 2004</xref>, <xref ref-type="bibr" rid="B46">Spirin et al. 2018b</xref>); we will address its identity on a separate occasion. The teleomorphic fungus does represent a genuine member of the <tp:taxon-name><tp:taxon-name-part taxon-name-part-type="order">Auriculariales</tp:taxon-name-part></tp:taxon-name> with four-celled, petiolate basidia, and it is evidently conspecific with <italic><tp:taxon-name><tp:taxon-name-part taxon-name-part-type="genus" reg="Exidiopsis">Exidiopsis</tp:taxon-name-part><tp:taxon-name-part taxon-name-part-type="species" reg="laccata">laccata</tp:taxon-name-part></tp:taxon-name></italic> Bourdot &amp; Galzin. According to DNA data, <italic><tp:taxon-name><tp:taxon-name-part taxon-name-part-type="genus" reg="Sebacina">S.</tp:taxon-name-part><tp:taxon-name-part taxon-name-part-type="species" reg="livescens">livescens</tp:taxon-name-part></tp:taxon-name></italic> belongs to <italic><tp:taxon-name><tp:taxon-name-part taxon-name-part-type="genus" reg="Protohydnum">Protohydnum</tp:taxon-name-part></tp:taxon-name></italic>, and it is most closely related to <italic><tp:taxon-name><tp:taxon-name-part taxon-name-part-type="genus" reg="Protohydnum">P.</tp:taxon-name-part><tp:taxon-name-part taxon-name-part-type="species" reg="erumpens">erumpens</tp:taxon-name-part></tp:taxon-name></italic> from Africa and two neotropical species, <italic><tp:taxon-name><tp:taxon-name-part taxon-name-part-type="genus" reg="Protohydnum">P.</tp:taxon-name-part><tp:taxon-name-part taxon-name-part-type="species" reg="cartilagineum">cartilagineum</tp:taxon-name-part></tp:taxon-name></italic> (the generic type of <italic><tp:taxon-name><tp:taxon-name-part taxon-name-part-type="genus" reg="Protohydnum">Protohydnum</tp:taxon-name-part></tp:taxon-name></italic>) and <italic><tp:taxon-name><tp:taxon-name-part taxon-name-part-type="genus" reg="Protohydnum">P.</tp:taxon-name-part><tp:taxon-name-part taxon-name-part-type="species" reg="ocellatum">ocellatum</tp:taxon-name-part></tp:taxon-name></italic> described below. The lack of gloeocystidia and longer basidiospores differentiate <italic><tp:taxon-name><tp:taxon-name-part taxon-name-part-type="genus" reg="Protohydnum">P.</tp:taxon-name-part><tp:taxon-name-part taxon-name-part-type="species" reg="livescens">livescens</tp:taxon-name-part></tp:taxon-name></italic> from <italic><tp:taxon-name><tp:taxon-name-part taxon-name-part-type="genus" reg="Protohydnum">P.</tp:taxon-name-part><tp:taxon-name-part taxon-name-part-type="species" reg="galzinii">galzinii</tp:taxon-name-part></tp:taxon-name></italic>, another representative of the genus in central and southern parts of Europe. The lectotype of <italic><tp:taxon-name><tp:taxon-name-part taxon-name-part-type="genus" reg="Sebacina">S.</tp:taxon-name-part><tp:taxon-name-part taxon-name-part-type="species" reg="laccata">laccata</tp:taxon-name-part></tp:taxon-name></italic> described from southern France (<xref ref-type="bibr" rid="B2">Bourdot and Galzin 1924</xref>) is morphologically indistinguishable from the type of <italic><tp:taxon-name><tp:taxon-name-part taxon-name-part-type="genus" reg="Sebacina">S.</tp:taxon-name-part><tp:taxon-name-part taxon-name-part-type="species" reg="livescens">livescens</tp:taxon-name-part></tp:taxon-name></italic> and other specimens studied by us; <italic><tp:taxon-name><tp:taxon-name-part taxon-name-part-type="genus" reg="Sebacina">S.</tp:taxon-name-part><tp:taxon-name-part taxon-name-part-type="species" reg="laccata">laccata</tp:taxon-name-part></tp:taxon-name></italic> is therefore treated here as a synonym of <italic><tp:taxon-name><tp:taxon-name-part taxon-name-part-type="genus" reg="Protohydnum">P.</tp:taxon-name-part><tp:taxon-name-part taxon-name-part-type="species" reg="livescens">livescens</tp:taxon-name-part></tp:taxon-name></italic>.</p><p><xref ref-type="bibr" rid="B34">Neuhoff (1936)</xref> misapplied the name <italic><tp:taxon-name><tp:taxon-name-part taxon-name-part-type="genus" reg="Sebacina">S.</tp:taxon-name-part><tp:taxon-name-part taxon-name-part-type="species" reg="livescens">livescens</tp:taxon-name-part></tp:taxon-name></italic> to another species, which is distributed in northern Eurasia. The correct name for the latter taxon is <italic><tp:taxon-name><tp:taxon-name-part taxon-name-part-type="genus" reg="Exidiopsis">Exidiopsis</tp:taxon-name-part><tp:taxon-name-part taxon-name-part-type="species" reg="succinea">succinea</tp:taxon-name-part></tp:taxon-name></italic> K. Wells &amp; Raitviir (see description in <xref ref-type="bibr" rid="B68">Wells and Raitviir 1987</xref>). It differs from <italic><tp:taxon-name><tp:taxon-name-part taxon-name-part-type="genus" reg="Protohydnum">P.</tp:taxon-name-part><tp:taxon-name-part taxon-name-part-type="species" reg="livescens">livescens</tp:taxon-name-part></tp:taxon-name></italic> in having sessile (not pedunculate) basidia, larger basidiospores, and it occurs on angiosperms, preferably on wood of <tp:taxon-name><tp:taxon-name-part taxon-name-part-type="family">Salicaceae</tp:taxon-name-part></tp:taxon-name>. Phylogenetically, these species are not closely related (Fig. <xref ref-type="fig" rid="F1">1</xref>). All previous records of <italic><tp:taxon-name><tp:taxon-name-part taxon-name-part-type="genus" reg="Exidiopsis">E.</tp:taxon-name-part><tp:taxon-name-part taxon-name-part-type="species" reg="livescens">livescens</tp:taxon-name-part></tp:taxon-name></italic> from northern Europe seem to refer to <italic><tp:taxon-name><tp:taxon-name-part taxon-name-part-type="genus" reg="Exidiopsis">E.</tp:taxon-name-part><tp:taxon-name-part taxon-name-part-type="species" reg="succinea">succinea</tp:taxon-name-part></tp:taxon-name></italic>.</p></tp:treatment-sec><tp:treatment-sec><!--Section generated to contain objects referenced in tp:taxon-treatment.--><fig id="F6" position="float" orientation="portrait"><object-id xmlns:xlink="http://www.w3.org/1999/xlink" content-type="doi" xlink:type="simple">10.3897/mycokeys.120.155492.figure6</object-id><object-id xmlns:xlink="http://www.w3.org/1999/xlink" content-type="arpha" xlink:type="simple">D1BF372E-DF15-5D46-B4BA-AD515C7F12BC</object-id><label>Figure 6.</label><caption><p>Basidiocarps of: <bold>A.</bold><italic><tp:taxon-name><tp:taxon-name-part taxon-name-part-type="genus" reg="Hydrophana">Hydrophana</tp:taxon-name-part><tp:taxon-name-part taxon-name-part-type="species" reg="trichiesiana">trichiesiana</tp:taxon-name-part></tp:taxon-name></italic> (holotype); <bold>B.</bold><italic><tp:taxon-name><tp:taxon-name-part taxon-name-part-type="genus" reg="Mycostilla">Mycostilla</tp:taxon-name-part><tp:taxon-name-part taxon-name-part-type="species" reg="chromatica">chromatica</tp:taxon-name-part></tp:taxon-name></italic> (holotype); <bold>C.</bold><italic><tp:taxon-name><tp:taxon-name-part taxon-name-part-type="genus" reg="Myxarium">Myxarium</tp:taxon-name-part><tp:taxon-name-part taxon-name-part-type="species" reg="guianense">guianense</tp:taxon-name-part></tp:taxon-name></italic> (holotype); <bold>D.</bold><italic><tp:taxon-name><tp:taxon-name-part taxon-name-part-type="genus" reg="Protoacia">Protoacia</tp:taxon-name-part><tp:taxon-name-part taxon-name-part-type="species" reg="reliqua">reliqua</tp:taxon-name-part></tp:taxon-name></italic> (holotype); <bold>E.</bold><italic><tp:taxon-name><tp:taxon-name-part taxon-name-part-type="genus" reg="Protohydnum">Protohydnum</tp:taxon-name-part><tp:taxon-name-part taxon-name-part-type="species" reg="erumpens">erumpens</tp:taxon-name-part></tp:taxon-name></italic> (holotype); <bold>F.</bold><italic><tp:taxon-name><tp:taxon-name-part taxon-name-part-type="genus" reg="Protohydnum">P.</tp:taxon-name-part><tp:taxon-name-part taxon-name-part-type="species" reg="livescens">livescens</tp:taxon-name-part></tp:taxon-name></italic> (specimen Spirin 15619); <bold>G.</bold><italic><tp:taxon-name><tp:taxon-name-part taxon-name-part-type="genus" reg="Protomerulius">Protomerulius</tp:taxon-name-part><tp:taxon-name-part taxon-name-part-type="species" reg="amiliavi">amiliavi</tp:taxon-name-part></tp:taxon-name></italic> (holotype); <bold>H.</bold><italic><tp:taxon-name><tp:taxon-name-part taxon-name-part-type="genus" reg="Protomerulius">P.</tp:taxon-name-part><tp:taxon-name-part taxon-name-part-type="species" reg="deceptorius">deceptorius</tp:taxon-name-part></tp:taxon-name></italic> (specimen Spirin 16784). Scale bar: 1 cm.</p></caption><graphic xmlns:xlink="http://www.w3.org/1999/xlink" xlink:href="mycokeys-120-339-g006.jpg" position="float" orientation="portrait" xlink:type="simple" id="oo_1397287.jpg"><uri content-type="original_file" xlink:type="simple">https://binary.pensoft.net/fig/1397287</uri></graphic></fig><fig id="F10" position="float" orientation="portrait"><object-id xmlns:xlink="http://www.w3.org/1999/xlink" content-type="doi" xlink:type="simple">10.3897/mycokeys.120.155492.figure10</object-id><object-id xmlns:xlink="http://www.w3.org/1999/xlink" content-type="arpha" xlink:type="simple">FE478B7A-1FFD-5929-9EF6-11CA5062D535</object-id><label>Figure 10.</label><caption><p>Microscopic structures of: <bold>A.</bold><italic><tp:taxon-name><tp:taxon-name-part taxon-name-part-type="genus" reg="Protohydnum">Protohydnum</tp:taxon-name-part><tp:taxon-name-part taxon-name-part-type="species" reg="lactescens">lactescens</tp:taxon-name-part></tp:taxon-name></italic> (specimen TAAM192048) (hymenial cells and tramal hyphae); <bold>B.</bold><italic><tp:taxon-name><tp:taxon-name-part taxon-name-part-type="genus" reg="Protohydnum">P.</tp:taxon-name-part><tp:taxon-name-part taxon-name-part-type="species" reg="livescens">livescens</tp:taxon-name-part></tp:taxon-name></italic> (specimen Spirin 13913) (hymenial cells and subhymenial hyphae); <bold>C.</bold><italic><tp:taxon-name><tp:taxon-name-part taxon-name-part-type="genus" reg="Protohydnum">P.</tp:taxon-name-part><tp:taxon-name-part taxon-name-part-type="species" reg="pallidum">pallidum</tp:taxon-name-part></tp:taxon-name></italic> (holotype) (gloeocystidia and a basidium); <bold>D.</bold><italic><tp:taxon-name><tp:taxon-name-part taxon-name-part-type="genus" reg="Protohydnum">P.</tp:taxon-name-part><tp:taxon-name-part taxon-name-part-type="species" reg="sucinum">sucinum</tp:taxon-name-part></tp:taxon-name></italic> (lectotype) (1 – basidia and basidiospores; 2 – gloeocystidia). Scale bar: 10 µm.</p></caption><graphic xmlns:xlink="http://www.w3.org/1999/xlink" xlink:href="mycokeys-120-339-g010.jpg" position="float" orientation="portrait" xlink:type="simple" id="oo_1397291.jpg"><uri content-type="original_file" xlink:type="simple">https://binary.pensoft.net/fig/1397291</uri></graphic></fig><fig id="F11" position="float" orientation="portrait"><object-id xmlns:xlink="http://www.w3.org/1999/xlink" content-type="doi" xlink:type="simple">10.3897/mycokeys.120.155492.figure11</object-id><object-id xmlns:xlink="http://www.w3.org/1999/xlink" content-type="arpha" xlink:type="simple">36C8AC29-195B-5A69-AF55-5DC5163E21E1</object-id><label>Figure 11.</label><caption><p>Basidiospores of: <bold>A.</bold><italic><tp:taxon-name><tp:taxon-name-part taxon-name-part-type="genus" reg="Protohydnum">Protohydnum</tp:taxon-name-part><tp:taxon-name-part taxon-name-part-type="species" reg="album">album</tp:taxon-name-part></tp:taxon-name></italic> (specimen Miettinen 196583); <bold>B.</bold><italic><tp:taxon-name><tp:taxon-name-part taxon-name-part-type="genus" reg="Protohydnum">P.</tp:taxon-name-part><tp:taxon-name-part taxon-name-part-type="species" reg="aureum">aureum</tp:taxon-name-part></tp:taxon-name></italic> (holotype); <bold>C.</bold><italic><tp:taxon-name><tp:taxon-name-part taxon-name-part-type="genus" reg="Protohydnum">P.</tp:taxon-name-part><tp:taxon-name-part taxon-name-part-type="species" reg="elasticum">elasticum</tp:taxon-name-part></tp:taxon-name></italic> (holotype); <bold>D.</bold><italic><tp:taxon-name><tp:taxon-name-part taxon-name-part-type="genus" reg="Protohydnum">P.</tp:taxon-name-part><tp:taxon-name-part taxon-name-part-type="species" reg="elevatum">elevatum</tp:taxon-name-part></tp:taxon-name></italic> (holotype); <bold>E.</bold><italic><tp:taxon-name><tp:taxon-name-part taxon-name-part-type="genus" reg="Protohydnum">P.</tp:taxon-name-part><tp:taxon-name-part taxon-name-part-type="species" reg="erumpens">erumpens</tp:taxon-name-part></tp:taxon-name></italic> (holotype); <bold>F.</bold><italic><tp:taxon-name><tp:taxon-name-part taxon-name-part-type="genus" reg="Protohydnum">P.</tp:taxon-name-part><tp:taxon-name-part taxon-name-part-type="species" reg="galzinii">galzinii</tp:taxon-name-part></tp:taxon-name></italic> (three left – specimen Miettinen 15900.4, three right – lectotype of <italic><tp:taxon-name><tp:taxon-name-part taxon-name-part-type="genus" reg="Sebacina">S.</tp:taxon-name-part><tp:taxon-name-part taxon-name-part-type="species" reg="galzinii">galzinii</tp:taxon-name-part></tp:taxon-name></italic>); <bold>G.</bold><italic><tp:taxon-name><tp:taxon-name-part taxon-name-part-type="genus" reg="Protohydnum">P.</tp:taxon-name-part><tp:taxon-name-part taxon-name-part-type="species" reg="lactescens">lactescens</tp:taxon-name-part></tp:taxon-name></italic> (four left – specimen TAAM192048, three right – holotype of <italic><tp:taxon-name><tp:taxon-name-part taxon-name-part-type="genus" reg="Sebacina">S.</tp:taxon-name-part><tp:taxon-name-part taxon-name-part-type="species" reg="lactescens">lactescens</tp:taxon-name-part></tp:taxon-name></italic>); <bold>H.</bold><italic><tp:taxon-name><tp:taxon-name-part taxon-name-part-type="genus" reg="Protohydnum">P.</tp:taxon-name-part><tp:taxon-name-part taxon-name-part-type="species" reg="livescens">livescens</tp:taxon-name-part></tp:taxon-name></italic> (specimen Spirin 13913); <bold>I.</bold><italic><tp:taxon-name><tp:taxon-name-part taxon-name-part-type="genus" reg="Protohydnum">P.</tp:taxon-name-part><tp:taxon-name-part taxon-name-part-type="species" reg="microperum">microperum</tp:taxon-name-part></tp:taxon-name></italic> (holotype); <bold>J.</bold><italic><tp:taxon-name><tp:taxon-name-part taxon-name-part-type="genus" reg="Protohydnum">P.</tp:taxon-name-part><tp:taxon-name-part taxon-name-part-type="species" reg="nudum">nudum</tp:taxon-name-part></tp:taxon-name></italic> (holotype); <bold>K.</bold><italic><tp:taxon-name><tp:taxon-name-part taxon-name-part-type="genus" reg="Protohydnum">P.</tp:taxon-name-part><tp:taxon-name-part taxon-name-part-type="species" reg="ocellatum">ocellatum</tp:taxon-name-part></tp:taxon-name></italic> (holotype); <bold>L.</bold><italic><tp:taxon-name><tp:taxon-name-part taxon-name-part-type="genus" reg="Protohydnum">P.</tp:taxon-name-part><tp:taxon-name-part taxon-name-part-type="species" reg="pallidum">pallidum</tp:taxon-name-part></tp:taxon-name></italic> (holotype); <bold>M.</bold><italic><tp:taxon-name><tp:taxon-name-part taxon-name-part-type="genus" reg="Protohydnum">P.</tp:taxon-name-part><tp:taxon-name-part taxon-name-part-type="species" reg="pululahuanum">pululahuanum</tp:taxon-name-part></tp:taxon-name></italic> (three left – lectotype, three right – specimen FH00783538); <bold>N.</bold><italic><tp:taxon-name><tp:taxon-name-part taxon-name-part-type="genus" reg="Protohydnum">P.</tp:taxon-name-part><tp:taxon-name-part taxon-name-part-type="species" reg="sucinum">sucinum</tp:taxon-name-part></tp:taxon-name></italic> (three left – lectotype of <italic><tp:taxon-name><tp:taxon-name-part taxon-name-part-type="genus" reg="Auricularia">A.</tp:taxon-name-part><tp:taxon-name-part taxon-name-part-type="species" reg="brasiliensis">brasiliensis</tp:taxon-name-part></tp:taxon-name></italic>, three right – specimen BPI 701268); <bold>O.</bold><italic><tp:taxon-name><tp:taxon-name-part taxon-name-part-type="genus" reg="Protomerulius">Protomerulius</tp:taxon-name-part><tp:taxon-name-part taxon-name-part-type="species" reg="amiliavi">amiliavi</tp:taxon-name-part></tp:taxon-name></italic> (holotype); <bold>P.</bold><italic><tp:taxon-name><tp:taxon-name-part taxon-name-part-type="genus" reg="Protomerulius">P.</tp:taxon-name-part><tp:taxon-name-part taxon-name-part-type="species" reg="deceptorius">deceptorius</tp:taxon-name-part></tp:taxon-name></italic> (holotype). Scale bar: 10 µm.</p></caption><graphic xmlns:xlink="http://www.w3.org/1999/xlink" xlink:href="mycokeys-120-339-g011.jpg" position="float" orientation="portrait" xlink:type="simple" id="oo_1397292.jpg"><uri content-type="original_file" xlink:type="simple">https://binary.pensoft.net/fig/1397292</uri></graphic></fig><fig id="F1" position="float" orientation="portrait"><object-id xmlns:xlink="http://www.w3.org/1999/xlink" content-type="doi" xlink:type="simple">10.3897/mycokeys.120.155492.figure1</object-id><object-id xmlns:xlink="http://www.w3.org/1999/xlink" content-type="arpha" xlink:type="simple">74BEA2F1-4BB6-5D5D-AFE9-1CDDB4BA2C36</object-id><label>Figure 1.</label><caption><p>Bayesian majority-rule consensus ITS + LSU-based tree of the <tp:taxon-name><tp:taxon-name-part taxon-name-part-type="order">Auriculariales</tp:taxon-name-part></tp:taxon-name> overlaid with bootstrap support values from the maximum likelihood analysis. Support values are given as Bayesian posterior probabilities / ML bootstrap percentages. Species with stalked basidia are marked with a red X. I – <tp:taxon-name><tp:taxon-name-part taxon-name-part-type="genus" reg="Protohydnum">Protohydnum</tp:taxon-name-part></tp:taxon-name> clade; II – <tp:taxon-name><tp:taxon-name-part taxon-name-part-type="genus" reg="Elmerina">Elmerina</tp:taxon-name-part></tp:taxon-name> clade; III – <tp:taxon-name><tp:taxon-name-part taxon-name-part-type="genus" reg="Hydrophana">Hydrophana</tp:taxon-name-part></tp:taxon-name> clade; IV – <tp:taxon-name><tp:taxon-name-part taxon-name-part-type="genus" reg="Endoperplexa">Endoperplexa</tp:taxon-name-part></tp:taxon-name> – <tp:taxon-name><tp:taxon-name-part taxon-name-part-type="genus" reg="Mycostilla">Mycostilla</tp:taxon-name-part></tp:taxon-name> clade; V – <tp:taxon-name><tp:taxon-name-part taxon-name-part-type="genus" reg="Protoacia">Protoacia</tp:taxon-name-part></tp:taxon-name> – <tp:taxon-name><tp:taxon-name-part taxon-name-part-type="genus" reg="Gelacantha">Gelacantha</tp:taxon-name-part></tp:taxon-name> clade; VI – <tp:taxon-name><tp:taxon-name-part taxon-name-part-type="genus" reg="Protomerulius">Protomerulius</tp:taxon-name-part></tp:taxon-name> clade; VII – <tp:taxon-name><tp:taxon-name-part taxon-name-part-type="genus" reg="Myxarium">Myxarium</tp:taxon-name-part></tp:taxon-name> clade. The <tp:taxon-name><tp:taxon-name-part taxon-name-part-type="order">Sebacinales</tp:taxon-name-part></tp:taxon-name> (<italic><tp:taxon-name><tp:taxon-name-part taxon-name-part-type="genus" reg="Ditangium">Ditangium</tp:taxon-name-part></tp:taxon-name></italic> P. Karst., <italic><tp:taxon-name><tp:taxon-name-part taxon-name-part-type="genus" reg="Sebacina">Sebacina</tp:taxon-name-part></tp:taxon-name></italic>, and <italic><tp:taxon-name><tp:taxon-name-part taxon-name-part-type="genus" reg="Serendipita">Serendipita</tp:taxon-name-part></tp:taxon-name></italic> P. Roberts spp.) and <italic><tp:taxon-name><tp:taxon-name-part taxon-name-part-type="genus" reg="Exidiopsis">Exidiopsis</tp:taxon-name-part><tp:taxon-name-part taxon-name-part-type="species" reg="gloeophora">gloeophora</tp:taxon-name-part></tp:taxon-name></italic> were used as outgroups.</p></caption><graphic xmlns:xlink="http://www.w3.org/1999/xlink" xlink:href="mycokeys-120-339-g001.jpg" position="float" orientation="portrait" xlink:type="simple" id="oo_1397282.jpg"><uri content-type="original_file" xlink:type="simple">https://binary.pensoft.net/fig/1397282</uri></graphic></fig></tp:treatment-sec><ref-list><ref id="B13"><mixed-citation xmlns:xlink="http://www.w3.org/1999/xlink" xlink:type="simple"><person-group><name name-style="western"><surname>Hauerslev</surname><given-names>K</given-names></name></person-group> (<year>1993</year>) <article-title>New tremellaceous fungi from Denmark.</article-title><source>Mycotaxon</source><volume>49</volume>: <fpage>217</fpage>–<lpage>233</lpage>.</mixed-citation></ref><ref id="B3"><mixed-citation xmlns:xlink="http://www.w3.org/1999/xlink" xlink:type="simple"><person-group><name name-style="western"><surname>Bresadola</surname><given-names>G</given-names></name></person-group> (<year>1898</year>) <article-title>.</article-title><source>Fungi Tridentini</source><volume>2</volume>(<issue>11–13</issue>): <fpage>47</fpage>–<lpage>81</lpage>. <ext-link xlink:href="10.1086/472205" ext-link-type="doi" xlink:type="simple">https://doi.org/10.1086/472205</ext-link></mixed-citation></ref><ref id="B16"><mixed-citation xmlns:xlink="http://www.w3.org/1999/xlink" xlink:type="simple"><person-group><name name-style="western"><surname>Kirschner</surname><given-names>R</given-names></name></person-group> (<year>2004</year>) Sporodochial anamorphs of species of <italic><tp:taxon-name><tp:taxon-name-part taxon-name-part-type="genus">Helicogloea</tp:taxon-name-part></tp:taxon-name></italic>. In: Agerer R, et al. (Eds) Frontiers in Basidiomycote Mycology. IHW-Verlag, Eching, 165–178.</mixed-citation></ref><ref id="B46"><mixed-citation xmlns:xlink="http://www.w3.org/1999/xlink" xlink:type="simple"><person-group><name name-style="western"><surname>Spirin</surname><given-names>V</given-names></name><name name-style="western"><surname>Malysheva</surname><given-names>V</given-names></name><name name-style="western"><surname>Trichies</surname><given-names>G</given-names></name><name name-style="western"><surname>Savchenko</surname><given-names>A</given-names></name><name name-style="western"><surname>Põldmaa</surname><given-names>K</given-names></name><name name-style="western"><surname>Nordén</surname><given-names>J</given-names></name><name name-style="western"><surname>Miettinen</surname><given-names>O</given-names></name><name name-style="western"><surname>Larsson</surname><given-names>KH</given-names></name></person-group> (<year>2018b</year>) <article-title>A preliminary overview of the corticioid <tp:taxon-name><tp:taxon-name-part taxon-name-part-type="class">Atractiellomycetes</tp:taxon-name-part></tp:taxon-name> (<italic><tp:taxon-name><tp:taxon-name-part taxon-name-part-type="subdivision">Pucciniomycotina</tp:taxon-name-part></tp:taxon-name></italic>, <tp:taxon-name><tp:taxon-name-part taxon-name-part-type="class">Basidiomycetes</tp:taxon-name-part></tp:taxon-name>).</article-title><source>Fungal Systematics and Evolution</source><volume>2</volume>: <fpage>311</fpage>–<lpage>340</lpage>. <ext-link xlink:href="10.3114/fuse.2018.02.09" ext-link-type="doi" xlink:type="simple">https://doi.org/10.3114/fuse.2018.02.09</ext-link></mixed-citation></ref><ref id="B2"><mixed-citation xmlns:xlink="http://www.w3.org/1999/xlink" xlink:type="simple"><person-group><name name-style="western"><surname>Bourdot</surname><given-names>H</given-names></name><name name-style="western"><surname>Galzin</surname><given-names>A</given-names></name></person-group> (<year>1924</year>) <article-title>Heterobasidiae nondum descriptae.</article-title><source>Bulletin de la Société Mycologique de France</source><volume>39</volume>: <fpage>261</fpage>–<lpage>266</lpage>.</mixed-citation></ref><ref id="B34"><mixed-citation xmlns:xlink="http://www.w3.org/1999/xlink" xlink:type="simple"><person-group><name name-style="western"><surname>Neuhoff</surname><given-names>W</given-names></name></person-group> (<year>1936</year>) <article-title>Die Gallertpilze Schwedens.</article-title><source>Arkiv för Botanik</source><volume>28</volume>: <fpage>1</fpage>–<lpage>57</lpage>.</mixed-citation></ref><ref id="B68"><mixed-citation xmlns:xlink="http://www.w3.org/1999/xlink" xlink:type="simple"><person-group><name name-style="western"><surname>Wells</surname><given-names>K</given-names></name><name name-style="western"><surname>Raitviir</surname><given-names>A</given-names></name></person-group> (<year>1987</year>) <article-title>New and noteworthy taxa of the <tp:taxon-name><tp:taxon-name-part taxon-name-part-type="family">Exidiaceae</tp:taxon-name-part></tp:taxon-name> of the USSR.</article-title><source>Transactions of the British Mycological Society</source><volume>89</volume>: <fpage>341</fpage>–<lpage>346</lpage>. <ext-link xlink:href="10.1016/S0007-1536(87)80116-X" ext-link-type="doi" xlink:type="simple">https://doi.org/10.1016/S0007-1536(87)80116-X</ext-link></mixed-citation></ref></ref-list></tp:taxon-treatment>
