# Supplementary material for: ﻿Additions to the taxonomy of the Auriculariales (Basidiomycota) with pedunculate basidia
Source: MycoKeys. 2025 Aug 19;120:339–92. doi: 10.3897/mycokeys.120.155492 (PMC12381581; doi:10.3897/mycokeys.120.155492)
Supplement: XML Treatment for Protohydnum pululahuanum [file mycokeys.120.155492-treatment32.xml]

<!DOCTYPE tp:taxon-treatment
  PUBLIC "-//TaxonX//DTD Taxonomic Treatment Publishing DTD v0 20100105//EN" "tax-treatment-NSO.dtd">
<tp:taxon-treatment xmlns:tp="http://www.plazi.org/taxpub"><tp:treatment-meta><kwd-group><label>Taxon classification</label><kwd>
              <named-content content-type="kingdom">Fungi</named-content>
            </kwd><kwd>
              <named-content content-type="order">Auriculariales</named-content>
            </kwd></kwd-group><mixed-citation publication-type="journal"><person-group><name><surname>Spirin</surname><given-names>Viacheslav</given-names></name><name><surname>Malysheva</surname><given-names>Vera</given-names></name><name><surname>Viner</surname><given-names>Ilya</given-names></name><name><surname>Alvarenga</surname><given-names>Renato Lúcio Mendes</given-names></name><name><surname>Grebenc</surname><given-names>Tine</given-names></name><name><surname>Gruhn</surname><given-names>Gérald</given-names></name><name><surname>Savchenko</surname><given-names>Anton</given-names></name><name><surname>Grootmyers</surname><given-names>Django</given-names></name><name><surname>Ryvarden</surname><given-names>Leif</given-names></name><name><surname>Vlasák</surname><given-names>Josef</given-names></name><name><surname>Larsson</surname><given-names>Karl-Henrik</given-names></name><name><surname>Nilsson</surname><given-names>R. Henrik</given-names></name></person-group><article-title>﻿Additions to the taxonomy of the <italic><tp:taxon-name><tp:taxon-name-part taxon-name-part-type="order">Auriculariales</tp:taxon-name-part></tp:taxon-name></italic> (<tp:taxon-name><tp:taxon-name-part taxon-name-part-type="phylum">Basidiomycota</tp:taxon-name-part></tp:taxon-name>) with pedunculate basidia</article-title><source>MycoKeys</source><day>19</day><month>08</month><year>2025</year><volume>120</volume><fpage>339</fpage><lpage>392</lpage><pub-id pub-id-type="doi">10.3897/mycokeys.120.155492</pub-id></mixed-citation></tp:treatment-meta><tp:nomenclature><label>﻿</label><tp:taxon-name>
            <object-id xmlns:xlink="http://www.w3.org/1999/xlink" content-type="arpha" xlink:type="simple">6EA1EFD6-FC47-577B-B908-A32C67959AA1</object-id>
            <tp:taxon-name-part taxon-name-part-type="genus" reg="Protohydnum">Protohydnum</tp:taxon-name-part>
            <tp:taxon-name-part taxon-name-part-type="species" reg="pululahuanum">pululahuanum</tp:taxon-name-part>
            <object-id xmlns:xlink="http://www.w3.org/1999/xlink" content-type="mycobank" xlink:type="simple">858684</object-id>
          </tp:taxon-name><tp:taxon-authority>(Pat.) Spirin</tp:taxon-authority><tp:taxon-status xmlns:xlink="http://www.w3.org/1999/xlink" xlink:type="simple">comb. nov.</tp:taxon-status><xref ref-type="fig" rid="F11">Fig. 11M</xref><tp:nomenclature-citation-list><tp:nomenclature-citation><tp:taxon-name>
                <tp:taxon-name-part taxon-name-part-type="genus" reg="Tremella"/>
                <tp:taxon-name-part taxon-name-part-type="species" reg="pululahuana"/>
              </tp:taxon-name><comment>≡ <tp:taxon-name><tp:taxon-name-part taxon-name-part-type="genus" reg="Tremella">Tremella</tp:taxon-name-part><tp:taxon-name-part taxon-name-part-type="species" reg="pululahuana">pululahuana</tp:taxon-name-part></tp:taxon-name> Pat., Bulletin de la Société Mycologique de France 9: 138, 1893. Lectotype (selected here, MBT 10025863). Ecuador. Pichincha: Quito, Pululahua, decayed branches, II.1892 Lagerheim (FH00783541, studied). </comment></tp:nomenclature-citation><tp:nomenclature-citation><tp:taxon-name>
                <tp:taxon-name-part taxon-name-part-type="genus" reg="Ductifera"/>
                <tp:taxon-name-part taxon-name-part-type="species" reg="pululahuana"/>
              </tp:taxon-name><comment>= <tp:taxon-name><tp:taxon-name-part taxon-name-part-type="genus" reg="Ductifera">Ductifera</tp:taxon-name-part><tp:taxon-name-part taxon-name-part-type="species" reg="pululahuana">pululahuana</tp:taxon-name-part></tp:taxon-name> (Pat.) Donk, Taxon 7: 164, 1958. </comment></tp:nomenclature-citation><tp:nomenclature-citation><tp:taxon-name>
                <tp:taxon-name-part taxon-name-part-type="genus" reg="Ductifera"/>
                <tp:taxon-name-part taxon-name-part-type="species" reg="millei"/>
              </tp:taxon-name><comment>= <tp:taxon-name><tp:taxon-name-part taxon-name-part-type="genus" reg="Ductifera">Ductifera</tp:taxon-name-part><tp:taxon-name-part taxon-name-part-type="species" reg="millei">millei</tp:taxon-name-part></tp:taxon-name> Lloyd, Mycological Writings 5: 711, 1917 (fide <xref ref-type="bibr" rid="B63">Wells 1957</xref>). </comment></tp:nomenclature-citation></tp:nomenclature-citation-list></tp:nomenclature><tp:treatment-sec sec-type="description" id="SECID0EHDDK"><title>Description.</title><p>Basidiocarps first pustulate, gregarious, ca. 1 mm in diam., then adpressed-orbicular, up to 1 cm in diam., finally fusing together and forming compound crust-like, effused fructifications up to 2 cm in the widest dimension, gelatinous, semitranslucent, cream-coloured to ivory-yellowish or pale ochraceous, 1–2 mm thick, in dry condition brown and crustaceous, margin elevated, partly detaching; lobes rounded or evenly incised, hollow, 0.5–1 mm thick. Hyphal structure monomitic, hyphae hyaline, clamped, thin- to slightly thick-walled; context hyphae interwoven or subparallel, 2–6.5 μm in diam., embedded in gelatinous matrix, subhymenial hyphae predominantly ascending, rather tightly arranged, 1–3 μm in diam. Gloeocystidia abundant to rather rare, hyaline to yellowish or brownish, gradually tapering to the apex, embedded, (55–) 65–122 (–172) × (5.0–) 5.8–11.4 (–12.3) μm (n = 24/3). Hyphidia abundant, richly branched, 0.5–1.5 μm in diam. at the apex, forming a continuous layer up to 30 μm thick. Basidia four-celled, longitudinally septate, ovoid-ellipsoid, sessile, embedded, (12–) 13.5–17.5 (–18.5) × (8.9–) 9.8–13.6 (–13.8) μm (n = 24/3), sterigmata gradually tapering, up to 15 × 2–3 μm. Basidiospores smooth, thin-walled, cylindrical to broadly cylindrical, usually slightly curved, (8.4–) 8.8–11.8 (–12.3) × (4.0–) 4.2–6.5 (–6.6) μm (n = 90/3), L = 10.02–10.34, W = 5.36–5.56, Q’ = (1.5–) 1.6–2.3 (–2.8), Q = 1.85–1.93.</p></tp:treatment-sec><tp:treatment-sec sec-type="distribution" id="SECID0EMDDK"><title>Distribution and ecology.</title><p>South America (Ecuador); thin fallen branches of angiosperms.</p></tp:treatment-sec><tp:treatment-sec sec-type="remarks" id="SECID0ERDDK"><title>Remarks.</title><p><italic><tp:taxon-name><tp:taxon-name-part taxon-name-part-type="genus" reg="Tremella">Tremella</tp:taxon-name-part><tp:taxon-name-part taxon-name-part-type="species" reg="pululahuana">pululahuana</tp:taxon-name-part></tp:taxon-name></italic> was described from Ecuador by <xref ref-type="bibr" rid="B37">Patouillard and Lagerheim (1893)</xref>. Four original specimens (FH) are the source of the species description above, and one of them (with the collecting date indicated on the label) is selected as a lectotype. No sequences of <italic><tp:taxon-name><tp:taxon-name-part taxon-name-part-type="genus" reg="Tremella">T.</tp:taxon-name-part><tp:taxon-name-part taxon-name-part-type="species" reg="pululahuana">pululahuana</tp:taxon-name-part></tp:taxon-name> s. typi</italic> are available at the moment, and we therefore combine it in <italic><tp:taxon-name><tp:taxon-name-part taxon-name-part-type="genus" reg="Protohydnum">Protohydnum</tp:taxon-name-part></tp:taxon-name></italic> based on morphological evidence, i.e. its high similarity to <italic><tp:taxon-name><tp:taxon-name-part taxon-name-part-type="genus" reg="Protohydnum">P.</tp:taxon-name-part><tp:taxon-name-part taxon-name-part-type="species" reg="album">album</tp:taxon-name-part></tp:taxon-name></italic> and <italic><tp:taxon-name><tp:taxon-name-part taxon-name-part-type="genus" reg="Protohydnum">P.</tp:taxon-name-part><tp:taxon-name-part taxon-name-part-type="species" reg="aureum">aureum</tp:taxon-name-part></tp:taxon-name>. <tp:taxon-name><tp:taxon-name-part taxon-name-part-type="genus" reg="Protohydnum">Protohydnum</tp:taxon-name-part><tp:taxon-name-part taxon-name-part-type="species" reg="aureum">aureum</tp:taxon-name-part></tp:taxon-name></italic> clearly differs from both <italic><tp:taxon-name><tp:taxon-name-part taxon-name-part-type="genus" reg="Protohydnum">P.</tp:taxon-name-part><tp:taxon-name-part taxon-name-part-type="species" reg="album">album</tp:taxon-name-part></tp:taxon-name></italic> and <italic><tp:taxon-name><tp:taxon-name-part taxon-name-part-type="genus" reg="Protohydnum">P.</tp:taxon-name-part><tp:taxon-name-part taxon-name-part-type="species" reg="pululahuanum">pululahuanum</tp:taxon-name-part></tp:taxon-name></italic> in having larger basidia and basidiospores. Basidiospores of <italic><tp:taxon-name><tp:taxon-name-part taxon-name-part-type="genus" reg="Protohydnum">P.</tp:taxon-name-part><tp:taxon-name-part taxon-name-part-type="species" reg="pululahuanum">pululahuanum</tp:taxon-name-part></tp:taxon-name></italic> are on average slightly longer and wider than in <italic><tp:taxon-name><tp:taxon-name-part taxon-name-part-type="genus" reg="Protohydnum">P.</tp:taxon-name-part><tp:taxon-name-part taxon-name-part-type="species" reg="album">album</tp:taxon-name-part></tp:taxon-name></italic>, although their dimensions strongly overlap. <xref ref-type="bibr" rid="B10">Ervin (1956)</xref> pointed at macroscopic differences between <italic><tp:taxon-name><tp:taxon-name-part taxon-name-part-type="genus" reg="Protohydnum">P.</tp:taxon-name-part><tp:taxon-name-part taxon-name-part-type="species" reg="album">album</tp:taxon-name-part></tp:taxon-name></italic> and <italic><tp:taxon-name><tp:taxon-name-part taxon-name-part-type="genus" reg="Protohydnum">P.</tp:taxon-name-part><tp:taxon-name-part taxon-name-part-type="species" reg="pululahuanum">pululahuanum</tp:taxon-name-part></tp:taxon-name></italic> (both treated under <italic><tp:taxon-name><tp:taxon-name-part taxon-name-part-type="genus" reg="Gloeotromera">Gloeotromera</tp:taxon-name-part></tp:taxon-name></italic>), and her observations correspond with our evidence. Basidiocarps of <italic><tp:taxon-name><tp:taxon-name-part taxon-name-part-type="genus" reg="Protohydnum">P.</tp:taxon-name-part><tp:taxon-name-part taxon-name-part-type="species" reg="pululahuanum">pululahuanum</tp:taxon-name-part></tp:taxon-name></italic> are substantially smaller than in <italic><tp:taxon-name><tp:taxon-name-part taxon-name-part-type="genus" reg="Protohydnum">P.</tp:taxon-name-part><tp:taxon-name-part taxon-name-part-type="species" reg="album">album</tp:taxon-name-part></tp:taxon-name></italic> and, when fully developed, produce hollow lobes. It seems that yellowish-ochraceous colouration is characteristic of <italic><tp:taxon-name><tp:taxon-name-part taxon-name-part-type="genus" reg="Protohydnum">P.</tp:taxon-name-part><tp:taxon-name-part taxon-name-part-type="species" reg="pululahuanum">pululahuanum</tp:taxon-name-part></tp:taxon-name></italic> from the very beginning (see protologue). Fructifications of <italic><tp:taxon-name><tp:taxon-name-part taxon-name-part-type="genus" reg="Protohydnum">P.</tp:taxon-name-part><tp:taxon-name-part taxon-name-part-type="species" reg="album">album</tp:taxon-name-part></tp:taxon-name></italic> are initially white and either remain so or get yellow-brown tints at the very end of their development or after drying. Moreover, mature basidiocarps of <italic><tp:taxon-name><tp:taxon-name-part taxon-name-part-type="genus" reg="Protohydnum">P.</tp:taxon-name-part><tp:taxon-name-part taxon-name-part-type="species" reg="album">album</tp:taxon-name-part></tp:taxon-name></italic> are cerebriform, or foliaceous, not adpressed-orbicular or effused as in <italic><tp:taxon-name><tp:taxon-name-part taxon-name-part-type="genus" reg="Protohydnum">P.</tp:taxon-name-part><tp:taxon-name-part taxon-name-part-type="species" reg="pululahuanum">pululahuanum</tp:taxon-name-part></tp:taxon-name></italic>, and they bear entire lobes.</p></tp:treatment-sec><tp:treatment-sec><!--Section generated to contain objects referenced in tp:taxon-treatment.--><fig id="F11" position="float" orientation="portrait"><object-id xmlns:xlink="http://www.w3.org/1999/xlink" content-type="doi" xlink:type="simple">10.3897/mycokeys.120.155492.figure11</object-id><object-id xmlns:xlink="http://www.w3.org/1999/xlink" content-type="arpha" xlink:type="simple">36C8AC29-195B-5A69-AF55-5DC5163E21E1</object-id><label>Figure 11.</label><caption><p>Basidiospores of: <bold>A.</bold><italic><tp:taxon-name><tp:taxon-name-part taxon-name-part-type="genus" reg="Protohydnum">Protohydnum</tp:taxon-name-part><tp:taxon-name-part taxon-name-part-type="species" reg="album">album</tp:taxon-name-part></tp:taxon-name></italic> (specimen Miettinen 196583); <bold>B.</bold><italic><tp:taxon-name><tp:taxon-name-part taxon-name-part-type="genus" reg="Protohydnum">P.</tp:taxon-name-part><tp:taxon-name-part taxon-name-part-type="species" reg="aureum">aureum</tp:taxon-name-part></tp:taxon-name></italic> (holotype); <bold>C.</bold><italic><tp:taxon-name><tp:taxon-name-part taxon-name-part-type="genus" reg="Protohydnum">P.</tp:taxon-name-part><tp:taxon-name-part taxon-name-part-type="species" reg="elasticum">elasticum</tp:taxon-name-part></tp:taxon-name></italic> (holotype); <bold>D.</bold><italic><tp:taxon-name><tp:taxon-name-part taxon-name-part-type="genus" reg="Protohydnum">P.</tp:taxon-name-part><tp:taxon-name-part taxon-name-part-type="species" reg="elevatum">elevatum</tp:taxon-name-part></tp:taxon-name></italic> (holotype); <bold>E.</bold><italic><tp:taxon-name><tp:taxon-name-part taxon-name-part-type="genus" reg="Protohydnum">P.</tp:taxon-name-part><tp:taxon-name-part taxon-name-part-type="species" reg="erumpens">erumpens</tp:taxon-name-part></tp:taxon-name></italic> (holotype); <bold>F.</bold><italic><tp:taxon-name><tp:taxon-name-part taxon-name-part-type="genus" reg="Protohydnum">P.</tp:taxon-name-part><tp:taxon-name-part taxon-name-part-type="species" reg="galzinii">galzinii</tp:taxon-name-part></tp:taxon-name></italic> (three left – specimen Miettinen 15900.4, three right – lectotype of <italic><tp:taxon-name><tp:taxon-name-part taxon-name-part-type="genus" reg="Sebacina">S.</tp:taxon-name-part><tp:taxon-name-part taxon-name-part-type="species" reg="galzinii">galzinii</tp:taxon-name-part></tp:taxon-name></italic>); <bold>G.</bold><italic><tp:taxon-name><tp:taxon-name-part taxon-name-part-type="genus" reg="Protohydnum">P.</tp:taxon-name-part><tp:taxon-name-part taxon-name-part-type="species" reg="lactescens">lactescens</tp:taxon-name-part></tp:taxon-name></italic> (four left – specimen TAAM192048, three right – holotype of <italic><tp:taxon-name><tp:taxon-name-part taxon-name-part-type="genus" reg="Sebacina">S.</tp:taxon-name-part><tp:taxon-name-part taxon-name-part-type="species" reg="lactescens">lactescens</tp:taxon-name-part></tp:taxon-name></italic>); <bold>H.</bold><italic><tp:taxon-name><tp:taxon-name-part taxon-name-part-type="genus" reg="Protohydnum">P.</tp:taxon-name-part><tp:taxon-name-part taxon-name-part-type="species" reg="livescens">livescens</tp:taxon-name-part></tp:taxon-name></italic> (specimen Spirin 13913); <bold>I.</bold><italic><tp:taxon-name><tp:taxon-name-part taxon-name-part-type="genus" reg="Protohydnum">P.</tp:taxon-name-part><tp:taxon-name-part taxon-name-part-type="species" reg="microperum">microperum</tp:taxon-name-part></tp:taxon-name></italic> (holotype); <bold>J.</bold><italic><tp:taxon-name><tp:taxon-name-part taxon-name-part-type="genus" reg="Protohydnum">P.</tp:taxon-name-part><tp:taxon-name-part taxon-name-part-type="species" reg="nudum">nudum</tp:taxon-name-part></tp:taxon-name></italic> (holotype); <bold>K.</bold><italic><tp:taxon-name><tp:taxon-name-part taxon-name-part-type="genus" reg="Protohydnum">P.</tp:taxon-name-part><tp:taxon-name-part taxon-name-part-type="species" reg="ocellatum">ocellatum</tp:taxon-name-part></tp:taxon-name></italic> (holotype); <bold>L.</bold><italic><tp:taxon-name><tp:taxon-name-part taxon-name-part-type="genus" reg="Protohydnum">P.</tp:taxon-name-part><tp:taxon-name-part taxon-name-part-type="species" reg="pallidum">pallidum</tp:taxon-name-part></tp:taxon-name></italic> (holotype); <bold>M.</bold><italic><tp:taxon-name><tp:taxon-name-part taxon-name-part-type="genus" reg="Protohydnum">P.</tp:taxon-name-part><tp:taxon-name-part taxon-name-part-type="species" reg="pululahuanum">pululahuanum</tp:taxon-name-part></tp:taxon-name></italic> (three left – lectotype, three right – specimen FH00783538); <bold>N.</bold><italic><tp:taxon-name><tp:taxon-name-part taxon-name-part-type="genus" reg="Protohydnum">P.</tp:taxon-name-part><tp:taxon-name-part taxon-name-part-type="species" reg="sucinum">sucinum</tp:taxon-name-part></tp:taxon-name></italic> (three left – lectotype of <italic><tp:taxon-name><tp:taxon-name-part taxon-name-part-type="genus" reg="Auricularia">A.</tp:taxon-name-part><tp:taxon-name-part taxon-name-part-type="species" reg="brasiliensis">brasiliensis</tp:taxon-name-part></tp:taxon-name></italic>, three right – specimen BPI 701268); <bold>O.</bold><italic><tp:taxon-name><tp:taxon-name-part taxon-name-part-type="genus" reg="Protomerulius">Protomerulius</tp:taxon-name-part><tp:taxon-name-part taxon-name-part-type="species" reg="amiliavi">amiliavi</tp:taxon-name-part></tp:taxon-name></italic> (holotype); <bold>P.</bold><italic><tp:taxon-name><tp:taxon-name-part taxon-name-part-type="genus" reg="Protomerulius">P.</tp:taxon-name-part><tp:taxon-name-part taxon-name-part-type="species" reg="deceptorius">deceptorius</tp:taxon-name-part></tp:taxon-name></italic> (holotype). Scale bar: 10 µm.</p></caption><graphic xmlns:xlink="http://www.w3.org/1999/xlink" xlink:href="mycokeys-120-339-g011.jpg" position="float" orientation="portrait" xlink:type="simple" id="oo_1397292.jpg"><uri content-type="original_file" xlink:type="simple">https://binary.pensoft.net/fig/1397292</uri></graphic></fig></tp:treatment-sec><ref-list><ref id="B63"><mixed-citation xmlns:xlink="http://www.w3.org/1999/xlink" xlink:type="simple"><person-group><name name-style="western"><surname>Wells</surname><given-names>K</given-names></name></person-group> (<year>1957</year>) <article-title>Studies of some <tp:taxon-name><tp:taxon-name-part taxon-name-part-type="family">Tremellaceae</tp:taxon-name-part></tp:taxon-name>. I.</article-title><source>Lloydia</source><volume>20</volume>: <fpage>43</fpage>–<lpage>65</lpage>.</mixed-citation></ref><ref id="B37"><mixed-citation xmlns:xlink="http://www.w3.org/1999/xlink" xlink:type="simple"><person-group><name name-style="western"><surname>Patouillard</surname><given-names>NT</given-names></name><name name-style="western"><surname>Lagerheim</surname><given-names>G</given-names></name></person-group> (<year>1893</year>) <article-title>Champignons de l’Equateur (Pugillus III).</article-title><source>Bulletin de la Société Mycologique de France</source><volume>9</volume>: <fpage>124</fpage>–<lpage>165</lpage>.</mixed-citation></ref><ref id="B10"><mixed-citation xmlns:xlink="http://www.w3.org/1999/xlink" xlink:type="simple"><person-group><name name-style="western"><surname>Ervin</surname><given-names>MD</given-names></name></person-group> (<year>1956</year>) A new genus of the <tp:taxon-name><tp:taxon-name-part taxon-name-part-type="family">Tremellaceae</tp:taxon-name-part></tp:taxon-name>. Mycologia 48: 690–693. <ext-link xlink:href="10.1080/00275514.1956.12024582" ext-link-type="doi" xlink:type="simple">https://doi.org/10.1080/00275514.1956.12024582</ext-link></mixed-citation></ref></ref-list></tp:taxon-treatment>
