# Supplementary material for: ﻿Additions to the taxonomy of the Auriculariales (Basidiomycota) with pedunculate basidia
Source: MycoKeys. 2025 Aug 19;120:339–92. doi: 10.3897/mycokeys.120.155492 (PMC12381581; doi:10.3897/mycokeys.120.155492)
Supplement: XML Treatment for Protohydnum sucinum [file mycokeys.120.155492-treatment33.xml]

<!DOCTYPE tp:taxon-treatment
  PUBLIC "-//TaxonX//DTD Taxonomic Treatment Publishing DTD v0 20100105//EN" "tax-treatment-NSO.dtd">
<tp:taxon-treatment xmlns:tp="http://www.plazi.org/taxpub"><tp:treatment-meta><kwd-group><label>Taxon classification</label><kwd>
              <named-content content-type="kingdom">Fungi</named-content>
            </kwd><kwd>
              <named-content content-type="order">Auriculariales</named-content>
            </kwd></kwd-group><mixed-citation publication-type="journal"><person-group><name><surname>Spirin</surname><given-names>Viacheslav</given-names></name><name><surname>Malysheva</surname><given-names>Vera</given-names></name><name><surname>Viner</surname><given-names>Ilya</given-names></name><name><surname>Alvarenga</surname><given-names>Renato Lúcio Mendes</given-names></name><name><surname>Grebenc</surname><given-names>Tine</given-names></name><name><surname>Gruhn</surname><given-names>Gérald</given-names></name><name><surname>Savchenko</surname><given-names>Anton</given-names></name><name><surname>Grootmyers</surname><given-names>Django</given-names></name><name><surname>Ryvarden</surname><given-names>Leif</given-names></name><name><surname>Vlasák</surname><given-names>Josef</given-names></name><name><surname>Larsson</surname><given-names>Karl-Henrik</given-names></name><name><surname>Nilsson</surname><given-names>R. Henrik</given-names></name></person-group><article-title>﻿Additions to the taxonomy of the <italic><tp:taxon-name><tp:taxon-name-part taxon-name-part-type="order">Auriculariales</tp:taxon-name-part></tp:taxon-name></italic> (<tp:taxon-name><tp:taxon-name-part taxon-name-part-type="phylum">Basidiomycota</tp:taxon-name-part></tp:taxon-name>) with pedunculate basidia</article-title><source>MycoKeys</source><day>19</day><month>08</month><year>2025</year><volume>120</volume><fpage>339</fpage><lpage>392</lpage><pub-id pub-id-type="doi">10.3897/mycokeys.120.155492</pub-id></mixed-citation></tp:treatment-meta><tp:nomenclature><label>﻿</label><tp:taxon-name>
            <object-id xmlns:xlink="http://www.w3.org/1999/xlink" content-type="arpha" xlink:type="simple">9C0FD7C0-18CC-5315-8C2F-D9F7473284FC</object-id>
            <tp:taxon-name-part taxon-name-part-type="genus" reg="Protohydnum">Protohydnum</tp:taxon-name-part>
            <tp:taxon-name-part taxon-name-part-type="species" reg="sucinum">sucinum</tp:taxon-name-part>
            <object-id xmlns:xlink="http://www.w3.org/1999/xlink" content-type="mycobank" xlink:type="simple">858685</object-id>
          </tp:taxon-name><tp:taxon-authority>(Möller) Spirin &amp; Alvarenga</tp:taxon-authority><tp:taxon-status xmlns:xlink="http://www.w3.org/1999/xlink" xlink:type="simple">comb. nov.</tp:taxon-status><xref ref-type="fig" rid="F10">Figs 10D</xref><xref ref-type="fig" rid="F11">, 11N</xref><tp:nomenclature-citation-list><tp:nomenclature-citation><tp:taxon-name>
                <tp:taxon-name-part taxon-name-part-type="genus" reg="Exidia"/>
                <tp:taxon-name-part taxon-name-part-type="species" reg="sucina"/>
              </tp:taxon-name><comment>≡ <tp:taxon-name><tp:taxon-name-part taxon-name-part-type="genus" reg="Exidia">Exidia</tp:taxon-name-part><tp:taxon-name-part taxon-name-part-type="species" reg="sucina">sucina</tp:taxon-name-part></tp:taxon-name> Möller, Botanische Mittheilungen aus den Tropen 8: 169, 1895. Lectotype (selected here, MBT 10025864). Brazil. Santa Catarina, Blumenau, [1892] Möller 8 (HBG, studied). </comment></tp:nomenclature-citation><tp:nomenclature-citation><tp:taxon-name>
                <tp:taxon-name-part taxon-name-part-type="genus" reg="Auricularia"/>
                <tp:taxon-name-part taxon-name-part-type="species" reg="brasiliensis"/>
              </tp:taxon-name><comment>= <tp:taxon-name><tp:taxon-name-part taxon-name-part-type="genus" reg="Auricularia">Auricularia</tp:taxon-name-part><tp:taxon-name-part taxon-name-part-type="species" reg="brasiliensis">brasiliensis</tp:taxon-name-part></tp:taxon-name> Lloyd, Mycological Writings 5: 785, 1918. Lectotype (selected here, MBT 10025884). Brazil. [no locality and collecting date], Rick (Lloyd’s herbarium #33208) (BPI701266, studied). </comment></tp:nomenclature-citation></tp:nomenclature-citation-list></tp:nomenclature><tp:treatment-sec sec-type="description" id="SECID0EVMDK"><title>Description.</title><p>Basidiocarps pulvinate or cerebriform, up to 1 cm in diam., occasionally fusing together and producing compound fructifications up to 4 cm in widest dimension, gelatinous, semitranslucent, pale ochraceous or amber-coloured to brownish-orange, 1.5–8 mm thick, in dry condition brown and tough, margin elevated, partly detaching; lobes rounded, blunt, entire, up to 1.5 mm thick. Hyphal structure monomitic, hyphae hyaline or yellowish, clamped, thin-walled or with a distinct wall; context hyphae predominantly interwoven, 1–3 μm in diam., occasionally inflated up to 6 μm in diam., embedded in gelatinous matrix, subhymenial hyphae ascending, rather loosely arranged, 1–3 μm in diam. Gloeocystidia abundant, brownish, distinctly tapering at the apex, sometimes subulate, embedded or variably projecting, (75–) 80–248 (–272) × (4.0–) 4.2–10.6 (–11.1) μm (n = 30/4). Hyphidia hyaline to brownish, richly branched, 0.5–1 μm in diam. at the apex, forming a continuous layer up to 50 μm thick. Basidia four-celled, longitudinally or obliquely septate, ovoid-ellipsoid, sessile or rarely with a strongly reduced stalk up to 4 × 3 μm, (11.5–) 12–16.5 (–17) × (7.8–) 8.1–12.4 (–13.7) μm (n = 40/4), sterigmata gradually tapering, up to 30 × 3–4 μm. Basidiospores smooth, thin-walled, cylindrical to broadly cylindrical, usually slightly curved (bean-shaped), (8.3–) 8.8–11.0 (–11.1) × (4.7–) 4.8–6.1 (–6.3) μm (n = 120/4), L = 9.99–10.75, W = 5.23–5.53, Q’ = (1.5–) 1.6–2.4 (–2.6), Q = 1.83–1.99.</p></tp:treatment-sec><tp:treatment-sec sec-type="distribution" id="SECID0E1MDK"><title>Distribution and ecology.</title><p>South America (southern part of Brazil); decayed wood of angiosperms.</p></tp:treatment-sec><tp:treatment-sec sec-type="remarks" id="SECID0E6MDK"><title>Remarks.</title><p>The authentic specimen of <italic><tp:taxon-name><tp:taxon-name-part taxon-name-part-type="genus" reg="Exidia">E.</tp:taxon-name-part><tp:taxon-name-part taxon-name-part-type="species" reg="sucina">sucina</tp:taxon-name-part></tp:taxon-name></italic>, as well as many other of Möller’s collections, was noted as being present in the HBG herbarium by <xref ref-type="bibr" rid="B11">Friedrichsen (1977)</xref> but never properly investigated. We studied it and formally designated the specimen as a lectotype of <italic><tp:taxon-name><tp:taxon-name-part taxon-name-part-type="genus" reg="Exidia">E.</tp:taxon-name-part><tp:taxon-name-part taxon-name-part-type="species" reg="sucina">sucina</tp:taxon-name-part></tp:taxon-name></italic>. Morphologically, <italic><tp:taxon-name><tp:taxon-name-part taxon-name-part-type="genus" reg="Protohydnum">P.</tp:taxon-name-part><tp:taxon-name-part taxon-name-part-type="species" reg="sucinum">sucinum</tp:taxon-name-part></tp:taxon-name></italic> is most similar to <italic><tp:taxon-name><tp:taxon-name-part taxon-name-part-type="genus" reg="Protohydnum">P.</tp:taxon-name-part><tp:taxon-name-part taxon-name-part-type="species" reg="lactescens">lactescens</tp:taxon-name-part></tp:taxon-name></italic>; their differences are listed under that species. Three original specimens of <italic><tp:taxon-name><tp:taxon-name-part taxon-name-part-type="genus" reg="Auricularia">Auricularia</tp:taxon-name-part><tp:taxon-name-part taxon-name-part-type="species" reg="brasiliensis">brasiliensis</tp:taxon-name-part></tp:taxon-name></italic> (all collected by Rick in Brazil) in Lloyd’s herbarium (BPI) belong to <italic><tp:taxon-name><tp:taxon-name-part taxon-name-part-type="genus" reg="Protohydnum">P.</tp:taxon-name-part><tp:taxon-name-part taxon-name-part-type="species" reg="sucinum">sucinum</tp:taxon-name-part></tp:taxon-name> sensu typi</italic>; we therefore place <italic><tp:taxon-name><tp:taxon-name-part taxon-name-part-type="genus" reg="Auricularia">A.</tp:taxon-name-part><tp:taxon-name-part taxon-name-part-type="species" reg="brasiliensis">brasiliensis</tp:taxon-name-part></tp:taxon-name></italic> among the synonyms of <italic><tp:taxon-name><tp:taxon-name-part taxon-name-part-type="genus" reg="Protohydnum">P.</tp:taxon-name-part><tp:taxon-name-part taxon-name-part-type="species" reg="sucinum">sucinum</tp:taxon-name-part></tp:taxon-name></italic>. No modern specimens of <italic><tp:taxon-name><tp:taxon-name-part taxon-name-part-type="genus" reg="Protohydnum">P.</tp:taxon-name-part><tp:taxon-name-part taxon-name-part-type="species" reg="sucinum">sucinum</tp:taxon-name-part></tp:taxon-name></italic> are known to us.</p></tp:treatment-sec><tp:treatment-sec><!--Section generated to contain objects referenced in tp:taxon-treatment.--><fig id="F10" position="float" orientation="portrait"><object-id xmlns:xlink="http://www.w3.org/1999/xlink" content-type="doi" xlink:type="simple">10.3897/mycokeys.120.155492.figure10</object-id><object-id xmlns:xlink="http://www.w3.org/1999/xlink" content-type="arpha" xlink:type="simple">FE478B7A-1FFD-5929-9EF6-11CA5062D535</object-id><label>Figure 10.</label><caption><p>Microscopic structures of: <bold>A.</bold><italic><tp:taxon-name><tp:taxon-name-part taxon-name-part-type="genus" reg="Protohydnum">Protohydnum</tp:taxon-name-part><tp:taxon-name-part taxon-name-part-type="species" reg="lactescens">lactescens</tp:taxon-name-part></tp:taxon-name></italic> (specimen TAAM192048) (hymenial cells and tramal hyphae); <bold>B.</bold><italic><tp:taxon-name><tp:taxon-name-part taxon-name-part-type="genus" reg="Protohydnum">P.</tp:taxon-name-part><tp:taxon-name-part taxon-name-part-type="species" reg="livescens">livescens</tp:taxon-name-part></tp:taxon-name></italic> (specimen Spirin 13913) (hymenial cells and subhymenial hyphae); <bold>C.</bold><italic><tp:taxon-name><tp:taxon-name-part taxon-name-part-type="genus" reg="Protohydnum">P.</tp:taxon-name-part><tp:taxon-name-part taxon-name-part-type="species" reg="pallidum">pallidum</tp:taxon-name-part></tp:taxon-name></italic> (holotype) (gloeocystidia and a basidium); <bold>D.</bold><italic><tp:taxon-name><tp:taxon-name-part taxon-name-part-type="genus" reg="Protohydnum">P.</tp:taxon-name-part><tp:taxon-name-part taxon-name-part-type="species" reg="sucinum">sucinum</tp:taxon-name-part></tp:taxon-name></italic> (lectotype) (1 – basidia and basidiospores; 2 – gloeocystidia). Scale bar: 10 µm.</p></caption><graphic xmlns:xlink="http://www.w3.org/1999/xlink" xlink:href="mycokeys-120-339-g010.jpg" position="float" orientation="portrait" xlink:type="simple" id="oo_1397291.jpg"><uri content-type="original_file" xlink:type="simple">https://binary.pensoft.net/fig/1397291</uri></graphic></fig><fig id="F11" position="float" orientation="portrait"><object-id xmlns:xlink="http://www.w3.org/1999/xlink" content-type="doi" xlink:type="simple">10.3897/mycokeys.120.155492.figure11</object-id><object-id xmlns:xlink="http://www.w3.org/1999/xlink" content-type="arpha" xlink:type="simple">36C8AC29-195B-5A69-AF55-5DC5163E21E1</object-id><label>Figure 11.</label><caption><p>Basidiospores of: <bold>A.</bold><italic><tp:taxon-name><tp:taxon-name-part taxon-name-part-type="genus" reg="Protohydnum">Protohydnum</tp:taxon-name-part><tp:taxon-name-part taxon-name-part-type="species" reg="album">album</tp:taxon-name-part></tp:taxon-name></italic> (specimen Miettinen 196583); <bold>B.</bold><italic><tp:taxon-name><tp:taxon-name-part taxon-name-part-type="genus" reg="Protohydnum">P.</tp:taxon-name-part><tp:taxon-name-part taxon-name-part-type="species" reg="aureum">aureum</tp:taxon-name-part></tp:taxon-name></italic> (holotype); <bold>C.</bold><italic><tp:taxon-name><tp:taxon-name-part taxon-name-part-type="genus" reg="Protohydnum">P.</tp:taxon-name-part><tp:taxon-name-part taxon-name-part-type="species" reg="elasticum">elasticum</tp:taxon-name-part></tp:taxon-name></italic> (holotype); <bold>D.</bold><italic><tp:taxon-name><tp:taxon-name-part taxon-name-part-type="genus" reg="Protohydnum">P.</tp:taxon-name-part><tp:taxon-name-part taxon-name-part-type="species" reg="elevatum">elevatum</tp:taxon-name-part></tp:taxon-name></italic> (holotype); <bold>E.</bold><italic><tp:taxon-name><tp:taxon-name-part taxon-name-part-type="genus" reg="Protohydnum">P.</tp:taxon-name-part><tp:taxon-name-part taxon-name-part-type="species" reg="erumpens">erumpens</tp:taxon-name-part></tp:taxon-name></italic> (holotype); <bold>F.</bold><italic><tp:taxon-name><tp:taxon-name-part taxon-name-part-type="genus" reg="Protohydnum">P.</tp:taxon-name-part><tp:taxon-name-part taxon-name-part-type="species" reg="galzinii">galzinii</tp:taxon-name-part></tp:taxon-name></italic> (three left – specimen Miettinen 15900.4, three right – lectotype of <italic><tp:taxon-name><tp:taxon-name-part taxon-name-part-type="genus" reg="Sebacina">S.</tp:taxon-name-part><tp:taxon-name-part taxon-name-part-type="species" reg="galzinii">galzinii</tp:taxon-name-part></tp:taxon-name></italic>); <bold>G.</bold><italic><tp:taxon-name><tp:taxon-name-part taxon-name-part-type="genus" reg="Protohydnum">P.</tp:taxon-name-part><tp:taxon-name-part taxon-name-part-type="species" reg="lactescens">lactescens</tp:taxon-name-part></tp:taxon-name></italic> (four left – specimen TAAM192048, three right – holotype of <italic><tp:taxon-name><tp:taxon-name-part taxon-name-part-type="genus" reg="Sebacina">S.</tp:taxon-name-part><tp:taxon-name-part taxon-name-part-type="species" reg="lactescens">lactescens</tp:taxon-name-part></tp:taxon-name></italic>); <bold>H.</bold><italic><tp:taxon-name><tp:taxon-name-part taxon-name-part-type="genus" reg="Protohydnum">P.</tp:taxon-name-part><tp:taxon-name-part taxon-name-part-type="species" reg="livescens">livescens</tp:taxon-name-part></tp:taxon-name></italic> (specimen Spirin 13913); <bold>I.</bold><italic><tp:taxon-name><tp:taxon-name-part taxon-name-part-type="genus" reg="Protohydnum">P.</tp:taxon-name-part><tp:taxon-name-part taxon-name-part-type="species" reg="microperum">microperum</tp:taxon-name-part></tp:taxon-name></italic> (holotype); <bold>J.</bold><italic><tp:taxon-name><tp:taxon-name-part taxon-name-part-type="genus" reg="Protohydnum">P.</tp:taxon-name-part><tp:taxon-name-part taxon-name-part-type="species" reg="nudum">nudum</tp:taxon-name-part></tp:taxon-name></italic> (holotype); <bold>K.</bold><italic><tp:taxon-name><tp:taxon-name-part taxon-name-part-type="genus" reg="Protohydnum">P.</tp:taxon-name-part><tp:taxon-name-part taxon-name-part-type="species" reg="ocellatum">ocellatum</tp:taxon-name-part></tp:taxon-name></italic> (holotype); <bold>L.</bold><italic><tp:taxon-name><tp:taxon-name-part taxon-name-part-type="genus" reg="Protohydnum">P.</tp:taxon-name-part><tp:taxon-name-part taxon-name-part-type="species" reg="pallidum">pallidum</tp:taxon-name-part></tp:taxon-name></italic> (holotype); <bold>M.</bold><italic><tp:taxon-name><tp:taxon-name-part taxon-name-part-type="genus" reg="Protohydnum">P.</tp:taxon-name-part><tp:taxon-name-part taxon-name-part-type="species" reg="pululahuanum">pululahuanum</tp:taxon-name-part></tp:taxon-name></italic> (three left – lectotype, three right – specimen FH00783538); <bold>N.</bold><italic><tp:taxon-name><tp:taxon-name-part taxon-name-part-type="genus" reg="Protohydnum">P.</tp:taxon-name-part><tp:taxon-name-part taxon-name-part-type="species" reg="sucinum">sucinum</tp:taxon-name-part></tp:taxon-name></italic> (three left – lectotype of <italic><tp:taxon-name><tp:taxon-name-part taxon-name-part-type="genus" reg="Auricularia">A.</tp:taxon-name-part><tp:taxon-name-part taxon-name-part-type="species" reg="brasiliensis">brasiliensis</tp:taxon-name-part></tp:taxon-name></italic>, three right – specimen BPI 701268); <bold>O.</bold><italic><tp:taxon-name><tp:taxon-name-part taxon-name-part-type="genus" reg="Protomerulius">Protomerulius</tp:taxon-name-part><tp:taxon-name-part taxon-name-part-type="species" reg="amiliavi">amiliavi</tp:taxon-name-part></tp:taxon-name></italic> (holotype); <bold>P.</bold><italic><tp:taxon-name><tp:taxon-name-part taxon-name-part-type="genus" reg="Protomerulius">P.</tp:taxon-name-part><tp:taxon-name-part taxon-name-part-type="species" reg="deceptorius">deceptorius</tp:taxon-name-part></tp:taxon-name></italic> (holotype). Scale bar: 10 µm.</p></caption><graphic xmlns:xlink="http://www.w3.org/1999/xlink" xlink:href="mycokeys-120-339-g011.jpg" position="float" orientation="portrait" xlink:type="simple" id="oo_1397292.jpg"><uri content-type="original_file" xlink:type="simple">https://binary.pensoft.net/fig/1397292</uri></graphic></fig></tp:treatment-sec><ref-list><ref id="B11"><mixed-citation xmlns:xlink="http://www.w3.org/1999/xlink" xlink:type="simple"><person-group><name name-style="western"><surname>Friedrichsen</surname><given-names>I</given-names></name></person-group> (<year>1977</year>) <article-title>Das Schicksal der von A. Möller in Brasilien (1890–1895) gesammelten Pilze sowie eine Liste der noch vorhandenden Sammlungsstücke.</article-title><source>Mitteilungen aus dem Institute für allgemeine Botanik in Hamburg</source><volume>15</volume>: <fpage>99</fpage>–<lpage>104</lpage>.</mixed-citation></ref></ref-list></tp:taxon-treatment>
