# Supplementary material for: ﻿Additions to the taxonomy of the Auriculariales (Basidiomycota) with pedunculate basidia
Source: MycoKeys. 2025 Aug 19;120:339–92. doi: 10.3897/mycokeys.120.155492 (PMC12381581; doi:10.3897/mycokeys.120.155492)
Supplement: XML Treatment for Protohydnum [file mycokeys.120.155492-treatment34.xml]

<!DOCTYPE tp:taxon-treatment
  PUBLIC "-//TaxonX//DTD Taxonomic Treatment Publishing DTD v0 20100105//EN" "tax-treatment-NSO.dtd">
<tp:taxon-treatment xmlns:tp="http://www.plazi.org/taxpub"><tp:treatment-meta><kwd-group><label>Taxon classification</label><kwd>
              <named-content content-type="kingdom">Fungi</named-content>
            </kwd><kwd>
              <named-content content-type="order">Auriculariales</named-content>
            </kwd></kwd-group><mixed-citation publication-type="journal"><person-group><name><surname>Spirin</surname><given-names>Viacheslav</given-names></name><name><surname>Malysheva</surname><given-names>Vera</given-names></name><name><surname>Viner</surname><given-names>Ilya</given-names></name><name><surname>Alvarenga</surname><given-names>Renato Lúcio Mendes</given-names></name><name><surname>Grebenc</surname><given-names>Tine</given-names></name><name><surname>Gruhn</surname><given-names>Gérald</given-names></name><name><surname>Savchenko</surname><given-names>Anton</given-names></name><name><surname>Grootmyers</surname><given-names>Django</given-names></name><name><surname>Ryvarden</surname><given-names>Leif</given-names></name><name><surname>Vlasák</surname><given-names>Josef</given-names></name><name><surname>Larsson</surname><given-names>Karl-Henrik</given-names></name><name><surname>Nilsson</surname><given-names>R. Henrik</given-names></name></person-group><article-title>﻿Additions to the taxonomy of the <italic><tp:taxon-name><tp:taxon-name-part taxon-name-part-type="order">Auriculariales</tp:taxon-name-part></tp:taxon-name></italic> (<tp:taxon-name><tp:taxon-name-part taxon-name-part-type="phylum">Basidiomycota</tp:taxon-name-part></tp:taxon-name>) with pedunculate basidia</article-title><source>MycoKeys</source><day>19</day><month>08</month><year>2025</year><volume>120</volume><fpage>339</fpage><lpage>392</lpage><pub-id pub-id-type="doi">10.3897/mycokeys.120.155492</pub-id></mixed-citation></tp:treatment-meta><tp:nomenclature><label>﻿</label><tp:taxon-name>
            <object-id xmlns:xlink="http://www.w3.org/1999/xlink" content-type="arpha" xlink:type="simple">3CDF2B89-81F3-5B53-83C8-6B09EF69663E</object-id>
            <tp:taxon-name-part taxon-name-part-type="genus" reg="Protohydnum">Protohydnum</tp:taxon-name-part>
          </tp:taxon-name><tp:taxon-authority>sp. Vlasák 1808/145</tp:taxon-authority></tp:nomenclature><tp:treatment-sec sec-type="description" id="SECID0ENRDK"><title>Description.</title><p>Basidiocarps effused, up to 4 cm in widest dimension, smooth, cartilagineous, opaque, cream-coloured, with pinkish or brownish stains, 0.5–1 mm thick, in dry condition greyish, often with ochraceous or brownish spots, crust-like, margin sharply delimited, adnate or partly detaching. Hyphal structure monomitic, hyphae hyaline, clamped, thin- or slightly thick-walled, homogeneous throughout, tightly interwoven, and strongly glued together, 1.5–2.5 μm in diam. Cystidia absent. Probasidia clavate, embedded, 12–15 × 6–7 μm. Mature basidia and basidiospores not observed.</p></tp:treatment-sec><tp:treatment-sec sec-type="remarks" id="SECID0ESRDK"><title>Remarks.</title><p>In our phylogenetic analyses, this unnamed taxon appears as a sister species of <italic><tp:taxon-name><tp:taxon-name-part taxon-name-part-type="genus" reg="Protohydnum">P.</tp:taxon-name-part><tp:taxon-name-part taxon-name-part-type="species" reg="cartilagineum">cartilagineum</tp:taxon-name-part></tp:taxon-name></italic> and <italic><tp:taxon-name><tp:taxon-name-part taxon-name-part-type="genus" reg="Protohydnum">P.</tp:taxon-name-part><tp:taxon-name-part taxon-name-part-type="species" reg="ocellatum">ocellatum</tp:taxon-name-part></tp:taxon-name></italic> (Figs <xref ref-type="fig" rid="F1">1</xref>, <xref ref-type="fig" rid="F2">2</xref>). However, the single studied specimen collected in French Guiana is sterile, and we therefore leave it without a formal description.</p></tp:treatment-sec><tp:treatment-sec><!--Section generated to contain objects referenced in tp:taxon-treatment.--><fig id="F1" position="float" orientation="portrait"><object-id xmlns:xlink="http://www.w3.org/1999/xlink" content-type="doi" xlink:type="simple">10.3897/mycokeys.120.155492.figure1</object-id><object-id xmlns:xlink="http://www.w3.org/1999/xlink" content-type="arpha" xlink:type="simple">74BEA2F1-4BB6-5D5D-AFE9-1CDDB4BA2C36</object-id><label>Figure 1.</label><caption><p>Bayesian majority-rule consensus ITS + LSU-based tree of the <tp:taxon-name><tp:taxon-name-part taxon-name-part-type="order">Auriculariales</tp:taxon-name-part></tp:taxon-name> overlaid with bootstrap support values from the maximum likelihood analysis. Support values are given as Bayesian posterior probabilities / ML bootstrap percentages. Species with stalked basidia are marked with a red X. I – <tp:taxon-name><tp:taxon-name-part taxon-name-part-type="genus" reg="Protohydnum">Protohydnum</tp:taxon-name-part></tp:taxon-name> clade; II – <tp:taxon-name><tp:taxon-name-part taxon-name-part-type="genus" reg="Elmerina">Elmerina</tp:taxon-name-part></tp:taxon-name> clade; III – <tp:taxon-name><tp:taxon-name-part taxon-name-part-type="genus" reg="Hydrophana">Hydrophana</tp:taxon-name-part></tp:taxon-name> clade; IV – <tp:taxon-name><tp:taxon-name-part taxon-name-part-type="genus" reg="Endoperplexa">Endoperplexa</tp:taxon-name-part></tp:taxon-name> – <tp:taxon-name><tp:taxon-name-part taxon-name-part-type="genus" reg="Mycostilla">Mycostilla</tp:taxon-name-part></tp:taxon-name> clade; V – <tp:taxon-name><tp:taxon-name-part taxon-name-part-type="genus" reg="Protoacia">Protoacia</tp:taxon-name-part></tp:taxon-name> – <tp:taxon-name><tp:taxon-name-part taxon-name-part-type="genus" reg="Gelacantha">Gelacantha</tp:taxon-name-part></tp:taxon-name> clade; VI – <tp:taxon-name><tp:taxon-name-part taxon-name-part-type="genus" reg="Protomerulius">Protomerulius</tp:taxon-name-part></tp:taxon-name> clade; VII – <tp:taxon-name><tp:taxon-name-part taxon-name-part-type="genus" reg="Myxarium">Myxarium</tp:taxon-name-part></tp:taxon-name> clade. The <tp:taxon-name><tp:taxon-name-part taxon-name-part-type="order">Sebacinales</tp:taxon-name-part></tp:taxon-name> (<italic><tp:taxon-name><tp:taxon-name-part taxon-name-part-type="genus" reg="Ditangium">Ditangium</tp:taxon-name-part></tp:taxon-name></italic> P. Karst., <italic><tp:taxon-name><tp:taxon-name-part taxon-name-part-type="genus" reg="Sebacina">Sebacina</tp:taxon-name-part></tp:taxon-name></italic>, and <italic><tp:taxon-name><tp:taxon-name-part taxon-name-part-type="genus" reg="Serendipita">Serendipita</tp:taxon-name-part></tp:taxon-name></italic> P. Roberts spp.) and <italic><tp:taxon-name><tp:taxon-name-part taxon-name-part-type="genus" reg="Exidiopsis">Exidiopsis</tp:taxon-name-part><tp:taxon-name-part taxon-name-part-type="species" reg="gloeophora">gloeophora</tp:taxon-name-part></tp:taxon-name></italic> were used as outgroups.</p></caption><graphic xmlns:xlink="http://www.w3.org/1999/xlink" xlink:href="mycokeys-120-339-g001.jpg" position="float" orientation="portrait" xlink:type="simple" id="oo_1397282.jpg"><uri content-type="original_file" xlink:type="simple">https://binary.pensoft.net/fig/1397282</uri></graphic></fig><fig id="F2" position="float" orientation="portrait"><object-id xmlns:xlink="http://www.w3.org/1999/xlink" content-type="doi" xlink:type="simple">10.3897/mycokeys.120.155492.figure2</object-id><object-id xmlns:xlink="http://www.w3.org/1999/xlink" content-type="arpha" xlink:type="simple">8027E52C-A549-56C2-B2ED-86CBB871FFBC</object-id><label>Figure 2.</label><caption><p>Bayesian majority-rule consensus ITS-based tree of the <tp:taxon-name><tp:taxon-name-part taxon-name-part-type="genus" reg="Protohydnum">Protohydnum</tp:taxon-name-part></tp:taxon-name> clade. Support values are given as Bayesian posterior probabilities. <italic><tp:taxon-name><tp:taxon-name-part taxon-name-part-type="genus" reg="Basidiodendron">Basidiodendron</tp:taxon-name-part></tp:taxon-name></italic> spp. were used as an outgroup.</p></caption><graphic xmlns:xlink="http://www.w3.org/1999/xlink" xlink:href="mycokeys-120-339-g002.jpg" position="float" orientation="portrait" xlink:type="simple" id="oo_1397283.jpg"><uri content-type="original_file" xlink:type="simple">https://binary.pensoft.net/fig/1397283</uri></graphic></fig></tp:treatment-sec></tp:taxon-treatment>
