# Supplementary material for: ﻿Additions to the taxonomy of the Auriculariales (Basidiomycota) with pedunculate basidia
Source: MycoKeys. 2025 Aug 19;120:339–92. doi: 10.3897/mycokeys.120.155492 (PMC12381581; doi:10.3897/mycokeys.120.155492)
Supplement: XML Treatment for Protomerulius commotus [file mycokeys.120.155492-treatment37.xml]

<!DOCTYPE tp:taxon-treatment
  PUBLIC "-//TaxonX//DTD Taxonomic Treatment Publishing DTD v0 20100105//EN" "tax-treatment-NSO.dtd">
<tp:taxon-treatment xmlns:tp="http://www.plazi.org/taxpub"><tp:treatment-meta><kwd-group><label>Taxon classification</label><kwd>
              <named-content content-type="kingdom">Fungi</named-content>
            </kwd><kwd>
              <named-content content-type="order">Auriculariales</named-content>
            </kwd></kwd-group><mixed-citation publication-type="journal"><person-group><name><surname>Spirin</surname><given-names>Viacheslav</given-names></name><name><surname>Malysheva</surname><given-names>Vera</given-names></name><name><surname>Viner</surname><given-names>Ilya</given-names></name><name><surname>Alvarenga</surname><given-names>Renato Lúcio Mendes</given-names></name><name><surname>Grebenc</surname><given-names>Tine</given-names></name><name><surname>Gruhn</surname><given-names>Gérald</given-names></name><name><surname>Savchenko</surname><given-names>Anton</given-names></name><name><surname>Grootmyers</surname><given-names>Django</given-names></name><name><surname>Ryvarden</surname><given-names>Leif</given-names></name><name><surname>Vlasák</surname><given-names>Josef</given-names></name><name><surname>Larsson</surname><given-names>Karl-Henrik</given-names></name><name><surname>Nilsson</surname><given-names>R. Henrik</given-names></name></person-group><article-title>﻿Additions to the taxonomy of the <italic><tp:taxon-name><tp:taxon-name-part taxon-name-part-type="order">Auriculariales</tp:taxon-name-part></tp:taxon-name></italic> (<tp:taxon-name><tp:taxon-name-part taxon-name-part-type="phylum">Basidiomycota</tp:taxon-name-part></tp:taxon-name>) with pedunculate basidia</article-title><source>MycoKeys</source><day>19</day><month>08</month><year>2025</year><volume>120</volume><fpage>339</fpage><lpage>392</lpage><pub-id pub-id-type="doi">10.3897/mycokeys.120.155492</pub-id></mixed-citation></tp:treatment-meta><tp:nomenclature><label>﻿</label><tp:taxon-name>
            <object-id xmlns:xlink="http://www.w3.org/1999/xlink" content-type="arpha" xlink:type="simple">C547F742-F3DB-5D61-8131-A8C61CCC0C13</object-id>
            <tp:taxon-name-part taxon-name-part-type="genus" reg="Protomerulius">Protomerulius</tp:taxon-name-part>
            <tp:taxon-name-part taxon-name-part-type="species" reg="commotus">commotus</tp:taxon-name-part>
          </tp:taxon-name><tp:taxon-authority>Spirin &amp; V. Malysheva, Mycological Progress 18: 1087, 2019.</tp:taxon-authority></tp:nomenclature><tp:treatment-sec sec-type="Holotype" id="SECID0EJ5DK"><title>Holotype.</title><p>Norway. Vestfold: Larvik, Kvelde, Jordstøyp, <italic><tp:taxon-name><tp:taxon-name-part taxon-name-part-type="genus" reg="Ulmus">Ulmus</tp:taxon-name-part><tp:taxon-name-part taxon-name-part-type="species" reg="glabra">glabra</tp:taxon-name-part></tp:taxon-name></italic> (rotten log), 15.IX.2016 <italic>Spirin 11097</italic>* (O, studied).</p></tp:treatment-sec><tp:treatment-sec sec-type="description" id="SECID0E35DK"><title>Description.</title><p>Basidiocarps effused, smooth, first pruinose-reticulate, waxy, semitranslucent, greyish, then continuous, gelatinised, greyish or brownish when old or dry, up to 2 cm in widest dimension, 0.05–0.1 mm thick, margin concolourous with hymenium, gradually thinning-out. Hyphal structure monomitic; hyphae clamped, subicular hyphae with a distinct wall, subparallel and densely packed, 1–2.5 μm in diam., subhymenial hyphae thin-walled, interwoven or ascending, 1.5–3 μm in diam., often short-celled, glued together. Tramal cystidia abundant, hyaline or brownish, tubular-clavate, sturdy, arising from thin-walled hyphae, with thickened (up to 3.5 μm) walls gradually thinning-out towards the apical part, the longest cystidia slightly tapering to or widened at the apex (thin-walled apical parts often collapsing), (54–) 57–149 (–154) × (4.2–) 4.6–9.4 (–11.3) μm (n = 101/5), single or more often in groups of 2–8, sometimes biradicate, some cystidia tortuous; hymenial cystidia hyaline, broadly clavate to subglobose, thin- or slightly thick-walled, 10–50 × 4–13.5 μm, scattered among basidia, more rarely associated with tramal cystidia. Hyphidia present, simple or sparsely branched, 1–1.5 μm in diam. at the apex. Crystals occasionally present on hyphidia and cystidia, acicular or fused in stellate agglomerations. Basidia four-celled, longitudinally septate, ovoid-ellipsoid to subglobose, pedunculate, (6.8–) 7.1–9.1 (–9.4) × (5.9–) 6.2–7.8 (–8.2) μm (n = 30/3), spaced or partly glued together, stalk distinct, up to 6 × 2.5 μm, sterigmata up to 8 × 2–2.5 μm. Basidiospores smooth, thin-walled, ellipsoid to broadly cylindrical, more rarely lacrymoid, (4.1–) 4.4–6.8 (–7.1) × (3.0–) 3.2–4.3 (–4.4) μm (n = 180/6), L = 5.24–5.95, W = 3.45–3.85, Q’ = (1.2–) 1.3–1.7 (–1.9), Q = 1.47–1.61.</p></tp:treatment-sec><tp:treatment-sec sec-type="distribution" id="SECID0EB6DK"><title>Distribution and ecology.</title><p>Europe (France, Italy, Norway, Sweden, and Switzerland – basidiocarps on wood; Czech Republic, Estonia, Germany, and United Kingdom – soil sequences); strongly decayed wood of deciduous trees (<italic><tp:taxon-name><tp:taxon-name-part taxon-name-part-type="genus" reg="Carpinus">Carpinus</tp:taxon-name-part></tp:taxon-name></italic>, <italic><tp:taxon-name><tp:taxon-name-part taxon-name-part-type="genus" reg="Fraxinus">Fraxinus</tp:taxon-name-part></tp:taxon-name></italic>, <italic><tp:taxon-name><tp:taxon-name-part taxon-name-part-type="genus" reg="Quercus">Quercus</tp:taxon-name-part></tp:taxon-name></italic>, and <italic><tp:taxon-name><tp:taxon-name-part taxon-name-part-type="genus" reg="Ulmus">Ulmus</tp:taxon-name-part></tp:taxon-name></italic>).</p></tp:treatment-sec><tp:treatment-sec sec-type="remarks" id="SECID0EDAEK"><title>Remarks.</title><p><italic><tp:taxon-name><tp:taxon-name-part taxon-name-part-type="genus" reg="Protomerulius">Protomerulius</tp:taxon-name-part><tp:taxon-name-part taxon-name-part-type="species" reg="commotus">commotus</tp:taxon-name-part></tp:taxon-name></italic> was described based on two collections from Norway as a close relative of the widely distributed <italic><tp:taxon-name><tp:taxon-name-part taxon-name-part-type="genus" reg="Protomerulius">Protomerulius</tp:taxon-name-part><tp:taxon-name-part taxon-name-part-type="species" reg="madidus">madidus</tp:taxon-name-part></tp:taxon-name></italic> Spirin &amp; K.H. Larss. (<xref ref-type="bibr" rid="B49">Spirin et al. 2019c</xref>). Here we reassess it after investigating newly collected material and detecting one more closely related species, <italic><tp:taxon-name><tp:taxon-name-part taxon-name-part-type="genus" reg="Protomerulius">P.</tp:taxon-name-part><tp:taxon-name-part taxon-name-part-type="species" reg="deceptorius">deceptorius</tp:taxon-name-part></tp:taxon-name></italic> (described below). Macroscopically, <italic><tp:taxon-name><tp:taxon-name-part taxon-name-part-type="genus" reg="Protomerulius">P.</tp:taxon-name-part><tp:taxon-name-part taxon-name-part-type="species" reg="commotus">commotus</tp:taxon-name-part></tp:taxon-name></italic> differs from the two aforementioned species due to the lack of white mineral inclusions usually detectable without a lens; however, they are present only in mature basidiocarps of those species. Both <italic><tp:taxon-name><tp:taxon-name-part taxon-name-part-type="genus" reg="Protomerulius">Protomerulius</tp:taxon-name-part><tp:taxon-name-part taxon-name-part-type="species" reg="commotus">commotus</tp:taxon-name-part></tp:taxon-name></italic> and <italic><tp:taxon-name><tp:taxon-name-part taxon-name-part-type="genus" reg="Protomerulius">P.</tp:taxon-name-part><tp:taxon-name-part taxon-name-part-type="species" reg="deceptorius">deceptorius</tp:taxon-name-part></tp:taxon-name></italic> have broadly clavate or bubble-like hymenial cystidia, in addition to tubular thick-walled cystidia of tramal origin. <italic><tp:taxon-name><tp:taxon-name-part taxon-name-part-type="genus" reg="Protomerulius">Protomerulius</tp:taxon-name-part><tp:taxon-name-part taxon-name-part-type="species" reg="madidus">madidus</tp:taxon-name-part></tp:taxon-name></italic> is devoid of hymenial cystidia, and its basidiospores are on average larger than in <italic><tp:taxon-name><tp:taxon-name-part taxon-name-part-type="genus" reg="Protomerulius">P.</tp:taxon-name-part><tp:taxon-name-part taxon-name-part-type="species" reg="commotus">commotus</tp:taxon-name-part></tp:taxon-name></italic> and <italic><tp:taxon-name><tp:taxon-name-part taxon-name-part-type="genus" reg="Protomerulius">P.</tp:taxon-name-part><tp:taxon-name-part taxon-name-part-type="species" reg="deceptorius">deceptorius</tp:taxon-name-part></tp:taxon-name></italic> (see description in <xref ref-type="bibr" rid="B49">Spirin et al. 2019c</xref>). Differences of <italic><tp:taxon-name><tp:taxon-name-part taxon-name-part-type="genus" reg="Protomerulius">P.</tp:taxon-name-part><tp:taxon-name-part taxon-name-part-type="species" reg="commotus">commotus</tp:taxon-name-part></tp:taxon-name></italic> from <italic><tp:taxon-name><tp:taxon-name-part taxon-name-part-type="genus" reg="Protomerulius">P.</tp:taxon-name-part><tp:taxon-name-part taxon-name-part-type="species" reg="deceptorius">deceptorius</tp:taxon-name-part></tp:taxon-name></italic> are given under the latter species. <italic><tp:taxon-name><tp:taxon-name-part taxon-name-part-type="genus" reg="Protomerulius">Protomerulius</tp:taxon-name-part><tp:taxon-name-part taxon-name-part-type="species" reg="commotus">commotus</tp:taxon-name-part></tp:taxon-name></italic> seems to be widely distributed in temperate forests of Europe (Fig. <xref ref-type="fig" rid="F4">4</xref>), but it is most likely overlooked due to its diminutive basidiocarps.</p></tp:treatment-sec><tp:treatment-sec><!--Section generated to contain objects referenced in tp:taxon-treatment.--><fig id="F4" position="float" orientation="portrait"><object-id xmlns:xlink="http://www.w3.org/1999/xlink" content-type="doi" xlink:type="simple">10.3897/mycokeys.120.155492.figure4</object-id><object-id xmlns:xlink="http://www.w3.org/1999/xlink" content-type="arpha" xlink:type="simple">5411D5ED-02E1-5AAB-8894-2DE52EDB0FAB</object-id><label>Figure 4.</label><caption><p>Bayesian majority-rule consensus ITS-based tree of the <tp:taxon-name><tp:taxon-name-part taxon-name-part-type="genus" reg="Protomerulius">Protomerulius</tp:taxon-name-part></tp:taxon-name> clade. Support values are given as Bayesian posterior probabilities. <italic><tp:taxon-name><tp:taxon-name-part taxon-name-part-type="genus" reg="Psilochaete">Psilochaete</tp:taxon-name-part><tp:taxon-name-part taxon-name-part-type="species" reg="multifora">multifora</tp:taxon-name-part></tp:taxon-name></italic> Spirin &amp; Malysheva was used as an outgroup.</p></caption><graphic xmlns:xlink="http://www.w3.org/1999/xlink" xlink:href="mycokeys-120-339-g004.jpg" position="float" orientation="portrait" xlink:type="simple" id="oo_1397285.jpg"><uri content-type="original_file" xlink:type="simple">https://binary.pensoft.net/fig/1397285</uri></graphic></fig></tp:treatment-sec><ref-list><ref id="B49"><mixed-citation xmlns:xlink="http://www.w3.org/1999/xlink" xlink:type="simple"><person-group><name name-style="western"><surname>Spirin</surname><given-names>V</given-names></name><name name-style="western"><surname>Malysheva</surname><given-names>V</given-names></name><name name-style="western"><surname>Miettinen</surname><given-names>O</given-names></name><name name-style="western"><surname>Vlasák</surname><given-names>J</given-names></name><name name-style="western"><surname>Alvarenga</surname><given-names>RLM</given-names></name><name name-style="western"><surname>Gibertoni</surname><given-names>TB</given-names></name><name name-style="western"><surname>Ryvarden</surname><given-names>L</given-names></name><name name-style="western"><surname>Larsson</surname><given-names>KH</given-names></name></person-group> (<year>2019c</year>) <article-title>On <italic><tp:taxon-name><tp:taxon-name-part taxon-name-part-type="genus">Protomerulius</tp:taxon-name-part></tp:taxon-name></italic> and <italic><tp:taxon-name><tp:taxon-name-part taxon-name-part-type="genus">Heterochaetella</tp:taxon-name-part></tp:taxon-name></italic> (<tp:taxon-name><tp:taxon-name-part taxon-name-part-type="order">Auriculariales</tp:taxon-name-part></tp:taxon-name>, <tp:taxon-name><tp:taxon-name-part taxon-name-part-type="phylum">Basidiomycota</tp:taxon-name-part></tp:taxon-name>).</article-title><source>Mycological Progress</source><volume>18</volume>: <fpage>1079</fpage>–<lpage>1099</lpage>. <ext-link xlink:href="10.1007/s11557-019-01507-0" ext-link-type="doi" xlink:type="simple">https://doi.org/10.1007/s11557-019-01507-0</ext-link></mixed-citation></ref></ref-list></tp:taxon-treatment>
